# Supplementary material for: Multiancestry brain pQTL fine-mapping and integration with genome-wide association studies of 21 neurologic and psychiatric conditions
Source: Nat Genet. 2025 Sep 8;57(9):2156–65. doi: 10.1038/s41588-025-02291-2 (PMC12425806; doi:10.1038/s41588-025-02291-2)
Supplement: Supplementary file 3 — Supplementary Tables 1–28. [file 41588_2025_2291_MOESM3_ESM.xlsx]

## Sheet: Table of contents
Table of content of supplementary tables
Supplementary Table 1	Sample size and demographic characteristics of donors with both brain proteomic and genetic data
Supplementary Table 2	pQTL mapping in each population individually
Supplementary Table 3	Causal pQTLs identified from multi-ancestry pQTL fine mapping with MESuSiE (with PIP >0.5)
Supplementary Table 4	Causal pQTLs that are shared or specific to a population from multi-ancestry pQTL fine-mapping with MESuSiE (with category.PIP >0.5)
Supplementary Table 5	Multi-ancestry causal pQTLs (n=858 putative causal pQTLs determined as shared across AA, Hispanic, and NHW at category.PIP>0.5 by multi-ancestry pQTL fine-mapping with MESuSiE)
Supplementary Table 6	Summary of shared and population-specific causal pQTLs from multi-ancestry pQTL fine-mapping with MESuSiE
Supplementary Table 7	Site-type and promoter enrichment in shared candidate pQTLs and multi-ancestry causal pQTLs
Supplementary Table 8	Metrics of same-ancestry and cross-ancestry prediction of genetically regulated protein abundance using machine learning framework in FUSION for the pGenes corresponding to the 858 multi-ancestry causal pQTLs
Supplementary Table 9	List of GWAS of psychiatric and neurologic conditions included in integration of GWAS results with brain pQTLs
Supplementary Table 10	Candidate causal proteins in neurologic or psychiatric conditions in participants of African ancestry identified through integrating GWAS results with brain proteomes via PWAS and SMR
Supplementary Table 11	Candidate causal proteins in neurologic or psychiatric disorders in NHW identified through integrating GWAS results with brain proteomes via PWAS and SMR
Supplementary Table 12	Candidate causal proteins in neurologic or psychiatric disorders in participants of African ancestry identified through PMR-Egger
Supplementary Table 13	Candidate causal proteins in neurologic or psychiatric disorders in Hispanic participants identified through PMR-Egger
Supplementary Table 14	Candidate causal proteins in neurologic and psychiatric disorders in NHW identified through PMR-Egger
Supplementary Table 15	Summary of number of candidate causal proteins from PMR-Egger
Supplementary Table 16	Comparing results between PWAS/SMR and PMR-Egger pipelines
Supplementary Table 17	Multi-ancestry causal pQTLs contributing to pathogenesis of psychiatric or neurologic conditions in NHW
Supplementary Table 18	Protein-protein interactions among causal proteins in each trait (in NHW population)
Supplementary Table 19	Significant gene set enrichment analysis results for the causal proteins in NHW population for each trait separately
Supplementary Table 20	Number of causal proteins that have drug compounds tested in clinical trials
Supplementary Table 21	Casual genes in NHW population derived from PWAS and SMR that have drug compounds studied in clinical trials
Supplementary Table 22	Casual genes derived from multi-ancestry causal pQTLs that have existing drug compounds studied in clinical trials
Supplementary Table 23	Comparing PIP for causal pQTLs between multi-ancestry fine-mapping and single-ancestry fine-mapping of pQTLs
Supplementary Table 24	Quality control of proteomic data
Supplementary Table 25	Comparison of pGenes from brain NHW analysis to pGenes from Ferkingstad et al plasma analysis
Supplementary Table 26	Comparison of pGenes from brain NHW analysis to pGenes from Zhang et al plasma analysis
Supplementary Table 27	Comparison of pGenes from brain NHW analysis to pGenes from Sun et al plasma analysis
Supplementary Table 28	Shared and unique pGenes between our current brain pGenes and published plasma pGenes

## Sheet: Table S1
Supplementary Table 1: Sample size and demographic characteristics of donors with both brain proteomic and genetic data
Population	N total	N females (% females)	Mean Age (SD)	Interquantile Range Age (25%, 75%)
AA	181	115 (63.5 %)	79.3 (13.4)	74.3, 87.0
Hispanic	168	90 (53.6 %)	77.1 (9.8)	71.0, 84.0
NHW	1013	640 (63.2 %)	87.6 (8.0)	84.0, 92.6
Total	1362	845 (62.1 %)	85.2 (10.1)	80.9, 91.4

## Sheet: Table S2
Supplementary Table 2: pQTL mapping in each population individually
Supplementary Table 2A: population-stratified brain pQTLs
Population	N	total genes	total tests	pQTLs (fdr<0.05)	Genes with at least 1 pQTL	pQTLs after clumping (r2<0.5)	independent pQTLs (r2<0.1)	independent pQTLs (r2<0.01)
AA	181	8884	26189891	144654	3756	17512	7852	5443
Hispanic	168	8648	20428044	228814	3800	16735	7499	5497
NHW	1013	9254	18481563	1328595	7513	102426	40087	21022
Supplementary Table 2B: Genomic inflation factor for pQTL mapping in our study (brain pQTLs) and published plasma pQTL studies
	Brain pQTL		Plasma pQTL in UKB		Plasma pQTL in ARIC (SomaScan)
	(mass spectrometry)		(Olink)
	AFR	NHW	AFR	EUR	AFR	EUR
	(n=181)	(n=1013)	(n=931)	(n=34,557)	(n=1871)	(n=7213)
l	1.15	1.54	1.24	2.54	1.57	1.25

## Sheet: Table S3
Supplementary Table 3: Causal pQTLs identified from multi-ancestry pQTL fine mapping with MESuSiE (defined as pQTLs having posterior inclusion probability PIP >50%)
snp = rsID of the SNP; gene = Ensembl Gene ID
For 95% credible sets, L1-L10 refers to credible sets 1-10; NA indicates that the SNP is not present in a credible set
SNP	Posterior Inclusion Probability	Credible sets	Gene	CHR	Start	End	Gene Symbol
rs11155297	1	L1	ENSG00000001036	6	143494812	143511720	FUCA2
rs7754582	0.601252	L1	ENSG00000001561	6	46129989	46146688	ENPP4
rs7772559	0.997552	L2	ENSG00000001561	6	46129989	46146688	ENPP4
rs10244832	0.976497	L1	ENSG00000003147	7	8113184	8262687	ICA1
rs2300887	0.677724	L2	ENSG00000003509	2	37231631	37253403	NDUFAF7
rs2372993	0.505446	L1	ENSG00000003509	2	37231631	37253403	NDUFAF7
rs6587033	0.965281	L2	ENSG00000003987	8	17296794	17413528	MTMR7
rs1858714	0.999662	L2	ENSG00000003989	8	17497088	17570573	SLC7A2
rs241775	0.621522	L3	ENSG00000004139	17	28364356	28404049	SARM1
rs9910163	0.857777	L2	ENSG00000004139	17	28364356	28404049	SARM1
rs2239910	0.999804	L1	ENSG00000004139	17	28364356	28404049	SARM1
rs11711654	0.562123	L1	ENSG00000004399	3	129555214	129606676	PLXND1
rs4698412	0.545175	L1	ENSG00000004468	4	15778275	15853232	CD38
rs4522217	0.700389	L1	ENSG00000004700	12	21468910	21501669	RECQL
rs4539382	0.527122	L3	ENSG00000004700	12	21468910	21501669	RECQL
rs2192170	0.72785	L2	ENSG00000004700	12	21468910	21501669	RECQL
rs62037099	0.760035	NA	ENSG00000005194	16	57428187	57447420	CIAPIN1
rs2536490	1	L1	ENSG00000005249	7	107044705	107161811	PRKAR2B
rs705379	1	L1	ENSG00000005421	7	95297676	95324532	PON1
rs12945254	0.653856	L1	ENSG00000005882	17	50094737	50112152	PDK2
rs9914013	0.96594	L2	ENSG00000005882	17	50094737	50112152	PDK2
rs4148639	0.727352	L1	ENSG00000006071	11	17392498	17476894	ABCC8
rs77889556	0.990826	L2	ENSG00000006071	11	17392498	17476894	ABCC8
rs71561649	0.738307	NA	ENSG00000006128	7	97732084	97740472	TAC1
rs9890200	1	L1	ENSG00000006282	17	50543058	50555852	SPATA20
rs8065903	0.74595	L4	ENSG00000006282	17	50543058	50555852	SPATA20
rs2066973	0.994554	L2	ENSG00000006625	7	30496621	30504841	GGCT
rs38414	0.528406	L1	ENSG00000006625	7	30496621	30504841	GGCT
rs720049	0.998852	L1	ENSG00000006740	17	12789498	12991643	ARHGAP44
rs1138963	0.69849	L2	ENSG00000006747	7	12570577	12660182	SCIN
rs59450344	0.998445	L1	ENSG00000007080	19	17933015	17943991	CCDC124
rs2240739	1	L1	ENSG00000007237	17	9910606	10198606	GAS7
rs57319506	0.691501	L1	ENSG00000007402	3	50362613	50504244	CACNA2D2
rs12595864	0.999991	L2	ENSG00000007516	16	1333638	1349441	BAIAP3
rs12597545	0.999982	L1	ENSG00000007516	16	1333638	1349441	BAIAP3
rs200441	0.708737	L1	ENSG00000007923	1	6634168	6701924	DNAJC11
rs12568431	0.855833	L2	ENSG00000007923	1	6634168	6701924	DNAJC11
rs2239675	1	L2	ENSG00000008394	12	16347142	16609259	MGST1
rs12665758	0.528788	L1	ENSG00000009844	6	142147162	142224685	VTA1
rs2372070	0.853009	L3	ENSG00000010282	3	42692663	42702824	HHATL
rs58412557	0.956636	L3	ENSG00000011083	5	150190062	150222788	SLC6A7
rs4705428	0.594523	L2	ENSG00000011083	5	150190062	150222788	SLC6A7
rs10076748	0.982025	L1	ENSG00000011083	5	150190062	150222788	SLC6A7
rs683865	0.619517	L1	ENSG00000011105	12	3077355	3286564	TSPAN9
rs3018736	0.994727	L1	ENSG00000011347	11	61513714	61581148	SYT7
rs2110574	0.507699	L1	ENSG00000011478	19	45692403	45703989	QPCTL
rs8055894	0.997527	L2	ENSG00000011638	16	21158377	21180616	LDAF1
rs3741659	0.558847	L1	ENSG00000012822	12	53708517	53727745	CALCOCO1
rs390370	0.676552	L2	ENSG00000013374	7	151341772	151378449	NUB1
rs7766560	0.99988	L1	ENSG00000013375	6	83147324	83193936	PGM3
rs735689	0.999999	L4	ENSG00000013583	12	12974870	13000265	HEBP1
rs850923	1	L1	ENSG00000013583	12	12974870	13000265	HEBP1
rs1291359	0.732921	L2	ENSG00000013583	12	12974870	13000265	HEBP1
rs9386670	0.999653	L1	ENSG00000014123	6	96521595	96555276	UFL1
rs424721	0.990072	L1	ENSG00000015475	22	17734138	17774770	BID
rs307007	0.693776	L1	ENSG00000015676	7	44379119	44490658	NUDCD3
rs329029	0.87933	L1	ENSG00000017797	18	9475009	9538114	RALBP1
rs111896629	1	L1	ENSG00000018699	2	32628032	32821051	TTC27
rs641936	0.734593	L1	ENSG00000020922	11	94415570	94493885	MRE11
rs9378341	0.615233	L1	ENSG00000021355	6	2832332	2841959	SERPINB1
rs386713	0.997196	L2	ENSG00000021355	6	2832332	2841959	SERPINB1
rs1108527	0.555711	L1	ENSG00000023909	1	93885199	93909456	GCLM
rs11912319	0.613944	NA	ENSG00000025708	22	50525752	50530032	TYMP
rs131805	0.949724	L1	ENSG00000025708	22	50525752	50530032	TYMP
rs2234197	0.999986	L1	ENSG00000025772	20	44942130	44960397	TOMM34
rs6586160	0.985253	L2	ENSG00000026103	10	88953813	89029605	FAS
rs1321851	0.686173	L2	ENSG00000026652	6	161129967	161274061	AGPAT4
rs10456045	0.999932	L1	ENSG00000026950	6	26402237	26415208	BTN3A1
rs3857549	1	L2	ENSG00000026950	6	26402237	26415208	BTN3A1
rs76201722	0.956858	L1	ENSG00000027001	13	23730189	23889400	MIPEP
rs10859852	0.682063	NA	ENSG00000028203	12	95217746	95302799	VEZT
rs16947748	0.870837	L2	ENSG00000028528	15	64094123	64146090	SNX1
rs1334687	0.705029	L1	ENSG00000029639	6	155256134	155314493	TFB1M
rs5848	0.983474	L1	ENSG00000030582	17	44345246	44353106	GRN
rs7539716	0.98432	L3	ENSG00000031698	1	109213918	109238182	SARS1
rs11102964	0.999997	L1	ENSG00000031698	1	109213918	109238182	SARS1
rs4246519	0.974984	L2	ENSG00000031698	1	109213918	109238182	SARS1
rs9932909	0.999682	L2	ENSG00000033011	16	5033702	5087379	ALG1
rs79285890	1	L1	ENSG00000033011	16	5033702	5087379	ALG1
rs11899723	0.632148	L1	ENSG00000035141	2	70295976	70302067	FAM136A
rs12084013	0.738175	L2	ENSG00000035687	1	244408494	244451909	ADSS2
rs3102460	0.999994	L4	ENSG00000035687	1	244408494	244451909	ADSS2
rs6667957	0.559988	L1	ENSG00000035687	1	244408494	244451909	ADSS2
rs3003310	0.545996	L3	ENSG00000035687	1	244408494	244451909	ADSS2
rs11136457	0.880623	NA	ENSG00000036448	8	2045046	2165552	MYOM2
rs1371766	0.929714	L1	ENSG00000036448	8	2045046	2165552	MYOM2
rs11741091	0.863146	L1	ENSG00000037474	5	6599239	6633291	NSUN2
rs56735725	0.625355	L2	ENSG00000037474	5	6599239	6633291	NSUN2
rs62111893	0.722363	L1	ENSG00000037757	19	13764522	13774282	MRI1
rs11131799	0.99998	L1	ENSG00000038002	4	177430774	177442437	AGA
rs6886	0.958441	L4	ENSG00000042493	2	85394753	85418432	CAPG
rs3770102	0.886925	L1	ENSG00000042493	2	85394753	85418432	CAPG
rs1877954	1	L2	ENSG00000042493	2	85394753	85418432	CAPG
rs2273709	0.775475	L1	ENSG00000044090	6	43037617	43053943	CUL7
rs11250253	0.812437	L1	ENSG00000047056	10	1049538	1160991	WDR37
rs7667582	0.570669	L1	ENSG00000047365	4	35948221	36244514	ARAP2
rs2743551	0.832924	L2	ENSG00000047579	6	15522807	15663058	DTNBP1
rs35476086	0.905239	NA	ENSG00000047932	6	117560269	117602542	GOPC
rs1993477	0.935714	NA	ENSG00000048392	8	102204502	102238961	RRM2B
rs7526212	0.99754	L2	ENSG00000048707	1	12230030	12512047	VPS13D
rs12731666	0.666352	L1	ENSG00000048707	1	12230030	12512047	VPS13D
rs2268170	0.999023	L6	ENSG00000049239	1	9234774	9271337	H6PD
rs12042692	0.998883	L1	ENSG00000049239	1	9234774	9271337	H6PD
rs45491397	0.651202	L3	ENSG00000049239	1	9234774	9271337	H6PD
rs597930	0.908652	L1	ENSG00000049449	11	32091074	32105722	RCN1
rs10515193	0.983457	L2	ENSG00000049860	5	74640023	74722647	HEXB
rs3206824	0.925216	L1	ENSG00000050165	11	11956207	12009769	DKK3
rs10223600	1	L1	ENSG00000050393	6	13786557	13814568	MCUR1
rs9396165	0.566412	L2	ENSG00000050393	6	13786557	13814568	MCUR1
rs7979705	0.880315	L1	ENSG00000050426	12	51047962	51060424	LETMD1
rs1122821	0.999981	L1	ENSG00000051128	19	18929201	18941261	HOMER3
rs7670057	0.523776	L1	ENSG00000052802	4	165327667	165343164	MSMO1
rs2907508	0.818774	L1	ENSG00000053702	12	2825348	2835544	NRIP2
rs7143894	0.999998	L1	ENSG00000053770	14	57268924	57298742	AP5M1
rs7869520	0.967593	L1	ENSG00000054179	9	137048107	137054061	ENTPD2
rs7019671	0.999478	L2	ENSG00000054179	9	137048107	137054061	ENTPD2
rs761382	0.642772	L2	ENSG00000054793	20	51596514	51768390	ATP9A
rs2869529	0.522657	L3	ENSG00000055813	2	56183990	56386172	CCDC85A
rs13423780	0.567348	L2	ENSG00000055813	2	56183990	56386172	CCDC85A
rs9372122	0.975708	L3	ENSG00000057663	6	106045423	106325791	ATG5
rs11855058	0.804294	L2	ENSG00000058335	15	78959906	79090780	RASGRF1
rs7639756	0.981024	L3	ENSG00000058866	3	186105668	186362234	DGKG
rs12782273	0.999988	L1	ENSG00000059573	10	95605941	95656711	ALDH18A1
rs2277772	0.540437	L2	ENSG00000060491	20	62804835	62814000	OGFR
rs1048802	0.999968	L1	ENSG00000060491	20	62804835	62814000	OGFR
rs4955398	0.926866	L1	ENSG00000060971	3	38103129	38137242	ACAA1
rs12372519	0.995759	L3	ENSG00000060982	12	24810024	24949101	BCAT1
rs117624319	0.999763	L2	ENSG00000060982	12	24810024	24949101	BCAT1
rs4922151	0.879195	L4	ENSG00000061337	8	20246165	20303963	LZTS1
rs670573	0.647993	L1	ENSG00000062582	7	43866558	43869893	MRPS24
rs12462602	0.996793	L1	ENSG00000063241	19	55452985	55462343	ISOC2
rs61555067	0.999999	L2	ENSG00000063241	19	55452985	55462343	ISOC2
rs751152	0.96108	L3	ENSG00000063241	19	55452985	55462343	ISOC2
rs35628789	0.999838	L1	ENSG00000063245	19	55675226	55709858	EPN1
rs58869521	1	L2	ENSG00000063245	19	55675226	55709858	EPN1
rs4899677	0.9968	L3	ENSG00000063761	14	77800109	77935014	ADCK1
rs2287650	0.685644	L1	ENSG00000063761	14	77800109	77935014	ADCK1
rs11159308	1	L2	ENSG00000063761	14	77800109	77935014	ADCK1
rs7185299	0.976396	L1	ENSG00000063854	16	1795620	1827157	HAGH
rs56002937	0.960376	L1	ENSG00000064042	4	41359607	41700044	LIMCH1
rs6013869	0.843913	L1	ENSG00000064787	20	53936777	54070594	BCAS1
rs290405	0.946378	L2	ENSG00000064787	20	53936777	54070594	BCAS1
rs3211995	1	L1	ENSG00000065054	16	2025356	2039026	SLC9A3R2
rs112540634	0.628403	L1	ENSG00000065060	6	34792083	34877514	BLTP3A
rs7752538	0.999948	L2	ENSG00000065060	6	34792083	34877514	BLTP3A
rs1052206	0.761999	L1	ENSG00000065357	12	55927319	55954027	DGKA
rs1052165	0.547772	NA	ENSG00000065357	12	55927319	55954027	DGKA
rs3743598	0.636736	L1	ENSG00000065427	16	75627474	75648643	KARS1
rs12942507	0.98695	L1	ENSG00000065559	17	12020829	12143830	MAP2K4
rs11191884	0.563113	L1	ENSG00000065613	10	103967140	104029233	SLK
rs805670	0.999908	L2	ENSG00000065613	10	103967140	104029233	SLK
rs11259187	0.55915	L1	ENSG00000065809	10	14518557	14774897	FAM107B
rs9449619	0.505467	L1	ENSG00000065833	6	83210402	83431051	ME1
rs12511756	0.614005	L1	ENSG00000065882	4	37891084	38139175	TBC1D1
rs6829590	0.633278	L3	ENSG00000065882	4	37891084	38139175	TBC1D1
rs35080855	0.999594	L2	ENSG00000065882	4	37891084	38139175	TBC1D1
rs11096923	0.845158	L7	ENSG00000065882	4	37891084	38139175	TBC1D1
rs351404	0.66732	L2	ENSG00000066027	1	212285410	212361853	PPP2R5A
rs709937	0.677913	L1	ENSG00000066248	2	232878701	233013256	NGEF
rs6575228	0.969994	L1	ENSG00000066427	14	92044496	92106621	ATXN3
rs59932289	0.756773	L1	ENSG00000066583	5	129094749	129114028	ISOC1
rs11660001	0.798693	L1	ENSG00000066926	18	57544377	57586732	FECH
rs7230486	0.988498	L3	ENSG00000066926	18	57544377	57586732	FECH
rs435338	0.835056	L2	ENSG00000066926	18	57544377	57586732	FECH
rs11813585	0.978287	L5	ENSG00000067057	10	3066333	3137718	PFKP
rs730141	0.887395	NA	ENSG00000067057	10	3066333	3137718	PFKP
rs10175	0.999613	L3	ENSG00000067057	10	3066333	3137718	PFKP
rs7072276	0.508756	L1	ENSG00000067064	10	1039152	1049119	IDI1
rs2808022	0.534186	L1	ENSG00000067704	1	220094132	220148041	IARS2
rs7904728	0.811843	L2	ENSG00000068383	10	132537787	132783480	INPP5A
rs1133400	1	L1	ENSG00000068383	10	132537787	132783480	INPP5A
rs7616903	1	L1	ENSG00000069849	3	141876124	141926549	ATP1B3
rs1034859	1	L1	ENSG00000069998	22	17137511	17165287	HDHD5
rs10979605	0.668177	L2	ENSG00000070061	9	108866898	108934328	ELP1
rs1537431	0.948244	L1	ENSG00000070061	9	108866898	108934328	ELP1
rs7480778	0.571257	L1	ENSG00000070081	11	17208153	17349980	NUCB2
rs1558251	0.863923	L1	ENSG00000070495	17	76712832	76726799	JMJD6
rs2909213	0.683017	L1	ENSG00000070540	17	68420948	68457513	WIPI1
rs1570247	0.87724	L1	ENSG00000070610	9	35736866	35749228	GBA2
rs7790127	0.999998	L1	ENSG00000070669	7	97851677	97872542	ASNS
rs3125803	0.664704	L1	ENSG00000070785	1	44850522	44986722	EIF2B3
rs2071939	0.560903	NA	ENSG00000071242	6	166409364	166906451	RPS6KA2
rs4710127	0.96871	L1	ENSG00000071242	6	166409364	166906451	RPS6KA2
rs1826554	0.980756	L2	ENSG00000071282	3	8501807	8574668	LMCD1
rs10455	1	L1	ENSG00000071967	2	171522247	171558129	CYBRD1
rs61990120	1	L1	ENSG00000072042	14	67676800	67695793	RDH11
rs735986	0.813809	L2	ENSG00000072110	14	68874128	68979440	ACTN1
rs28578660	0.986785	L2	ENSG00000072415	14	67240713	67336061	PALS1
rs1669338	0.814437	L2	ENSG00000072756	3	3126933	3153435	TRNT1
rs2017365	0.944496	L1	ENSG00000072778	17	7217125	7225266	ACADVL
rs17748566	0.999969	L1	ENSG00000072832	4	5748084	5893086	CRMP1
rs16837723	0.727044	NA	ENSG00000072832	4	5748084	5893086	CRMP1
rs13068284	0.860534	L2	ENSG00000072858	3	113532555	113629575	SIDT1
rs149640986	0.999667	L3	ENSG00000072858	3	113532555	113629575	SIDT1
rs10840457	0.700199	L2	ENSG00000072952	11	10573091	10693988	IRAG1
rs16908224	0.999849	L1	ENSG00000072952	11	10573091	10693988	IRAG1
rs11540084	0.998969	L1	ENSG00000073008	19	44643798	44666162	PVR
rs2919845	0.999986	L2	ENSG00000073008	19	44643798	44666162	PVR
rs2272848	0.958951	L1	ENSG00000073169	22	50201011	50217616	SELENOO
rs8064331	0.898408	L1	ENSG00000073670	17	44758988	44781846	ADAM11
rs11651642	0.999958	L1	ENSG00000073969	17	46590669	46757679	NSF
rs2278530	0.534607	L1	ENSG00000074582	2	218658764	218663443	BCS1L
rs6712310	0.514482	L2	ENSG00000074582	2	218658764	218663443	BCS1L
rs1946181	0.84924	L2	ENSG00000074590	12	106063345	106138954	NUAK1
rs1808691	0.844892	L3	ENSG00000074590	12	106063345	106138954	NUAK1
rs77905572	0.6315	L1	ENSG00000074695	18	59327823	59359265	LMAN1
rs67859719	0.698344	L1	ENSG00000074755	17	4004445	4143030	ZZEF1
rs7526401	0.999979	L1	ENSG00000074800	1	8861000	8879190	ENO1
rs1801475	1	L1	ENSG00000075043	20	63400208	63472677	KCNQ2
rs1063964	1	L1	ENSG00000075142	7	88205115	88226993	SRI
rs141363546	0.890593	L1	ENSG00000075151	1	20806292	21177285	EIF4G3
rs111280202	0.99806	L4	ENSG00000075234	22	46267961	46294008	TTC38
rs9627287	0.966554	L2	ENSG00000075234	22	46267961	46294008	TTC38
rs6008587	0.545016	L1	ENSG00000075234	22	46267961	46294008	TTC38
rs7241099	0.888903	L2	ENSG00000075336	18	74148523	74160531	TIMM21
rs11660913	0.59626	L3	ENSG00000075336	18	74148523	74160531	TIMM21
rs13001541	0.966735	L1	ENSG00000075340	2	70607618	70768225	ADD2
rs36031841	0.8281	L1	ENSG00000075415	12	98593591	98606379	SLC25A3
rs7782428	0.999999	L1	ENSG00000075618	7	5592816	5606655	FSCN1
rs13320440	0.999984	L2	ENSG00000075711	3	197042560	197299330	DLG1
rs2287547	0.646172	L1	ENSG00000075856	12	108522214	108561400	SART3
rs11214983	0.944557	NA	ENSG00000076043	11	114439435	114450279	REXO2
rs3811384	0.573182	L1	ENSG00000076356	1	208022242	208244384	PLXNA2
rs11994289	0.937265	L1	ENSG00000076641	8	80967810	81112068	PAG1
rs12260436	0.763389	NA	ENSG00000076685	10	103087185	103277605	NT5C2
rs35272791	0.766136	L1	ENSG00000076864	1	21596221	21669357	RAP1GAP
rs496702	0.818954	L1	ENSG00000076984	19	7903843	7914478	MAP2K7
rs2238810	0.561726	L1	ENSG00000077942	22	45502238	45601135	FBLN1
rs2270968	0.545886	L3	ENSG00000078070	3	183015218	183116075	MCCC1
rs6443851	0.999856	L1	ENSG00000078070	3	183015218	183116075	MCCC1
rs4766232	0.999492	L3	ENSG00000078237	12	4307763	4360028	TIGAR
rs7296130	1	L1	ENSG00000078237	12	4307763	4360028	TIGAR
rs12656715	0.71476	L1	ENSG00000078295	5	7396138	7830081	ADCY2
rs58803878	0.99996	L1	ENSG00000078304	14	101761709	101927989	PPP2R5C
rs1541518	0.541106	L1	ENSG00000078549	7	31052308	31111474	ADCYAP1R1
rs7762836	0.942147	L2	ENSG00000079691	6	25279078	25620530	CARMIL1
rs2690097	1	L1	ENSG00000079691	6	25279078	25620530	CARMIL1
rs3790861	1	L3	ENSG00000079739	1	63593411	63660245	PGM1
rs855314	1	L2	ENSG00000079739	1	63593411	63660245	PGM1
rs516473	0.724692	L1	ENSG00000079819	6	130839347	131063322	EPB41L2
rs589613	0.951161	L3	ENSG00000079819	6	130839347	131063322	EPB41L2
rs6569792	0.961441	L2	ENSG00000079931	6	132296055	132401475	MOXD1
rs2050733	0.656592	L2	ENSG00000079950	6	132445867	132513198	STX7
rs9493341	0.999995	L1	ENSG00000079950	6	132445867	132513198	STX7
rs12581512	0.794975	L4	ENSG00000081760	12	125065434	125143333	AACS
rs7295710	0.759258	L1	ENSG00000081760	12	125065434	125143333	AACS
rs2511037	0.872667	L3	ENSG00000082212	18	50879080	50954257	ME2
rs6506301	0.953898	L3	ENSG00000082397	18	5392381	5630700	EPB41L3
rs1618055	0.762439	L1	ENSG00000082397	18	5392381	5630700	EPB41L3
rs1880721	0.976933	L2	ENSG00000082397	18	5392381	5630700	EPB41L3
rs17843797	1	L1	ENSG00000082781	3	124761948	124901418	ITGB5
rs12827694	0.549044	L1	ENSG00000082805	12	990509	1495933	ERC1
rs2906107	0.876864	L3	ENSG00000082805	12	990509	1495933	ERC1
rs4620343	1	L1	ENSG00000083067	9	70529060	71446904	TRPM3
rs4785451	0.6552	L1	ENSG00000083799	16	50742050	50801935	CYLD
rs10889220	0.574704	L1	ENSG00000084073	1	40258041	40294180	ZMPSTE24
rs11551400	0.985336	L1	ENSG00000084090	2	96184859	96208827	STARD7
rs4930444	0.997446	L1	ENSG00000084207	11	67583742	67586656	GSTP1
rs1695	0.999999	L2	ENSG00000084207	11	67583742	67586656	GSTP1
rs3181269	0.783068	L1	ENSG00000085063	11	33703010	33736479	CD59
rs919445	1	L1	ENSG00000085117	11	44564427	44620358	CD82
rs4551047	0.893454	L1	ENSG00000085365	5	78360611	78480739	SCAMP1
rs1149306	0.961828	L2	ENSG00000085377	6	105273218	105454062	PREP
rs17461397	0.898363	L2	ENSG00000085382	6	104728094	104859919	HACE1
rs7764022	0.999224	L1	ENSG00000085382	6	104728094	104859919	HACE1
rs782513	0.758287	L2	ENSG00000085662	7	134442356	134459284	AKR1B1
rs66479307	0.606063	L2	ENSG00000085760	2	55236595	55269347	MTIF2
rs2576696	0.759564	NA	ENSG00000085760	2	55236595	55269347	MTIF2
rs3822045	0.842453	L1	ENSG00000085871	4	139665768	139740745	MGST2
rs3974703	0.990939	L1	ENSG00000086205	11	49145092	49208638	FOLH1
rs11863726	0.993782	L1	ENSG00000086506	16	180459	181179	HBQ1
rs7664433	0.993536	L2	ENSG00000087008	4	8366282	8440723	ACOX3
rs34893440	0.999787	L1	ENSG00000087008	4	8366282	8440723	ACOX3
rs2280571	0.999999	L3	ENSG00000087008	4	8366282	8440723	ACOX3
rs9921594	0.999695	L1	ENSG00000087253	16	55509072	55586666	LPCAT2
rs12894758	0.579233	L1	ENSG00000087299	14	50237563	50312229	L2HGDH
rs2186564	0.773823	L1	ENSG00000087884	11	77821109	77918432	AAMDC
rs571	0.999811	L1	ENSG00000088205	2	117814691	117832377	DDX18
rs61778888	0.500352	L1	ENSG00000088280	1	23428563	23484568	ASAP3
rs6041749	1	L1	ENSG00000088832	20	1368977	1393164	FKBP1A
rs1294689	0.903565	L2	ENSG00000088832	20	1368977	1393164	FKBP1A
rs6033858	0.984958	L1	ENSG00000088833	20	1442162	1473842	NSFL1C
rs2300213	0.8705	L1	ENSG00000088888	20	3846799	3876123	MAVS
rs7978725	0.999989	L1	ENSG00000088992	12	117038923	117099479	TESC
rs7312642	0.505198	L3	ENSG00000089041	12	121132819	121188032	P2RX7
rs3751143	1	L1	ENSG00000089041	12	121132819	121188032	P2RX7
rs6081160	0.642506	L1	ENSG00000089050	20	18486540	18497225	RBBP9
rs6105956	0.974074	L2	ENSG00000089050	20	18486540	18497225	RBBP9
rs10774671	0.998875	L1	ENSG00000089127	12	112905856	112933219	OAS1
rs6490286	0.618791	L1	ENSG00000089154	12	120127202	120194715	GCN1
rs2300427	0.688833	L1	ENSG00000089199	20	5911510	5925353	CHGB
rs7386	0.808132	L2	ENSG00000089597	11	62624826	62646726	GANAB
rs2845672	0.999999	L1	ENSG00000089597	11	62624826	62646726	GANAB
rs111814391	0.869137	L1	ENSG00000090013	19	40447765	40465764	BLVRB
rs10118792	0.662656	L2	ENSG00000090054	9	92000087	92115413	SPTLC1
rs113051297	0.999999	L1	ENSG00000090273	1	26900238	26946871	NUDC
rs4761234	0.975733	L1	ENSG00000090382	12	69348381	69354234	LYZ
rs529974	0.986788	L1	ENSG00000090432	1	20499448	20508151	MUL1
rs56910870	0.999717	L2	ENSG00000090615	12	132768902	132829143	GOLGA3
rs36248	0.99999	L2	ENSG00000090661	19	8206736	8262421	CERS4
rs36259	1	L1	ENSG00000090661	19	8206736	8262421	CERS4
rs8061221	0.996137	L3	ENSG00000090857	16	70114332	70162537	PDPR
rs76428340	1	L1	ENSG00000090857	16	70114332	70162537	PDPR
rs12929975	0.999261	L2	ENSG00000090857	16	70114332	70162537	PDPR
rs9924898	0.930416	L1	ENSG00000090861	16	70251983	70289707	AARS1
rs72792711	0.711041	L1	ENSG00000090863	16	74447427	74607144	GLG1
rs1477334	0.999873	L1	ENSG00000090971	19	55485188	55487568	NAT14
rs6961156	0.589064	L1	ENSG00000091140	7	107891162	107931730	DLD
rs12476677	0.860301	L2	ENSG00000091409	2	172427354	172506459	ITGA6
rs7587940	0.517725	L3	ENSG00000091409	2	172427354	172506459	ITGA6
rs8178858	0.650099	L1	ENSG00000091583	17	66212033	66256525	APOH
rs4796499	0.925547	L1	ENSG00000091622	17	6451263	6556555	PITPNM3
rs2593696	0.604548	L2	ENSG00000091664	11	22338381	22379503	SLC17A6
rs3783436	1	L1	ENSG00000092068	14	23125295	23183674	SLC7A8
rs2275008	0.999839	L2	ENSG00000092094	14	20446401	20455089	OSGEP
rs7154847	0.504205	L1	ENSG00000092108	14	30622291	30737694	SCFD1
rs45488800	0.885247	L2	ENSG00000092621	1	119648411	119744218	PHGDH
rs1886736	0.996934	L3	ENSG00000092621	1	119648411	119744218	PHGDH
rs73013662	0.521261	L2	ENSG00000092820	6	158765741	158819368	EZR
rs2138156	0.643673	L1	ENSG00000093000	22	45163925	45188017	NUP50
rs4680	1	L1	ENSG00000093010	22	19941371	19969975	COMT
rs17118	0.508222	L1	ENSG00000093217	3	38346760	38421348	XYLB
rs7866582	0.698921	L1	ENSG00000095303	9	122370530	122395703	PTGS1
rs9969738	0.820187	L1	ENSG00000095380	9	98056732	98083077	NANS
rs7099805	0.998897	L1	ENSG00000095637	10	95311771	95561414	SORBS1
rs111366867	0.973774	L3	ENSG00000097021	1	6264269	6393767	ACOT7
rs808340	0.808708	L1	ENSG00000099204	10	114431112	114768061	ABLIM1
rs2642273	0.545446	L1	ENSG00000099246	10	27504174	27543207	RAB18
rs3851076	0.713438	L1	ENSG00000099250	10	33177492	33336262	NRP1
rs5030921	0.715831	NA	ENSG00000099282	10	69451465	69507666	TSPAN15
rs34187097	1	L2	ENSG00000099282	10	69451465	69507666	TSPAN15
rs11497991	0.987305	L1	ENSG00000099282	10	69451465	69507666	TSPAN15
rs7023954	0.907933	L1	ENSG00000099810	9	21802636	21937651	MTAP
rs7047648	0.697629	L2	ENSG00000099810	9	21802636	21937651	MTAP
rs28427389	0.971642	L1	ENSG00000099814	14	104865268	104896747	CEP170B
rs6843	0.541571	L1	ENSG00000099817	19	1086574	1095380	POLR2E
rs10412005	0.834875	NA	ENSG00000099864	19	708935	748329	PALM
rs10421265	0.876145	L1	ENSG00000099864	19	708935	748329	PALM
rs1110477	0.998415	L1	ENSG00000099889	22	19969896	20016823	ARVCF
rs12628032	0.854962	L2	ENSG00000099889	22	19969896	20016823	ARVCF
rs6003946	1	L2	ENSG00000099977	22	23970542	23980525	DDT
rs2074733	0.99051	L2	ENSG00000100003	22	30396941	30425303	SEC14L2
rs2299824	0.57959	L1	ENSG00000100003	22	30396941	30425303	SEC14L2
rs757660	0.993504	L1	ENSG00000100012	22	30447959	30472017	SEC14L3
rs4819758	0.995444	L2	ENSG00000100033	22	18912777	18936553	PRODH
rs240054	1	L1	ENSG00000100034	22	21919425	21952848	PPM1F
rs239917	0.865288	L2	ENSG00000100034	22	21919425	21952848	PPM1F
rs4820292	0.99546	L1	ENSG00000100092	22	37634654	37656117	SH3BP1
rs4821716	0.624418	L2	ENSG00000100116	22	37807905	37817176	GCAT
rs710187	0.969904	L1	ENSG00000100116	22	37807905	37817176	GCAT
rs11705292	0.999424	L1	ENSG00000100150	22	31753867	31908033	DEPDC5
rs143654441	0.985785	L1	ENSG00000100216	22	38681957	38685421	TOMM22
rs13054572	0.563718	L2	ENSG00000100241	22	50443219	50483923	SBF1
rs5771040	0.662511	L1	ENSG00000100241	22	50443219	50483923	SBF1
rs13054906	0.782524	L2	ENSG00000100242	22	38733290	38794143	SUN2
rs138699	0.955035	L1	ENSG00000100242	22	38733290	38794143	SUN2
rs137124	0.993035	L1	ENSG00000100243	22	42615730	42720870	CYB5R3
rs2071846	0.998441	L4	ENSG00000100243	22	42615730	42720870	CYB5R3
rs131824	0.999996	L2	ENSG00000100258	22	50502949	50507702	LMF2
rs86337	0.999578	L1	ENSG00000100288	22	50578959	50601455	CHKB
rs7288050	0.989783	L2	ENSG00000100299	22	50622754	50628173	ARSA
rs2071421	1	L1	ENSG00000100299	22	50622754	50628173	ARSA
rs2072855	0.587817	L2	ENSG00000100300	22	43151547	43163242	TSPO
rs6972	0.750274	L1	ENSG00000100300	22	43151547	43163242	TSPO
rs107402	0.909712	L3	ENSG00000100300	22	43151547	43163242	TSPO
rs6972	0.998201	L1	ENSG00000100304	22	43151547	43163242	TSPO
rs9612021	1	L2	ENSG00000100304	22	43166622	43187134	TTLL12
rs34026806	0.999836	L1	ENSG00000100324	22	39399778	39437060	TAB1
rs60994909	0.956247	L2	ENSG00000100345	22	36281280	36388010	MYH9
rs16996724	0.993311	L1	ENSG00000100350	22	36487190	36507221	FOXRED2
rs2009667	1	L1	ENSG00000100360	22	36758202	36776256	IFT27
rs1077566	0.775864	L1	ENSG00000100364	22	45192244	45240894	KIAA0930
rs9619994	0.509134	NA	ENSG00000100412	22	41447830	41529273	ACO2
rs6010164	0.806251	L1	ENSG00000100427	22	50059391	50085426	MLC1
rs12433369	0.999873	L1	ENSG00000100445	14	24439766	24442905	SDR39U1
rs8012790	0.825626	L1	ENSG00000100575	14	58408495	58427531	TIMM9
rs7975	0.999991	L1	ENSG00000100577	14	77320996	77331597	GSTZ1
rs1253035	0.960778	L2	ENSG00000100592	14	59188646	59371405	DAAM1
rs941474	0.999293	L1	ENSG00000100711	14	103715730	103733668	ZFYVE21
rs1076991	0.589883	L1	ENSG00000100714	14	64388031	64463457	MTHFD1
rs2236225	0.879489	L3	ENSG00000100714	14	64388031	64463457	MTHFD1
rs73269771	0.916115	L2	ENSG00000100714	14	64388031	64463457	MTHFD1
rs2242614	0.644827	L1	ENSG00000100767	14	73237497	73274640	PAPLN
rs28484723	0.506807	L2	ENSG00000100767	14	73237497	73274640	PAPLN
rs2759409	0.999988	L1	ENSG00000100889	14	24094053	24110598	PCK2
rs35618680	0.999999	L2	ENSG00000100889	14	24094053	24110598	PCK2
rs2236352	0.876952	L1	ENSG00000100911	14	24143362	24147570	PSME2
rs2415532	0.825407	L1	ENSG00000100934	14	39031919	39109646	SEC23A
rs6065904	0.701031	L1	ENSG00000100979	20	45898621	45912155	PLTP
rs6050690	1	L1	ENSG00000100994	20	25248085	25298012	PYGB
rs6050427	0.986938	L2	ENSG00000100997	20	25294742	25390835	ABHD12
rs9927	0.999999	L3	ENSG00000100997	20	25294742	25390835	ABHD12
rs35377099	0.769144	NA	ENSG00000101017	20	46118271	46129863	CD40
rs8567	1	L1	ENSG00000101150	20	63865228	63891545	TPD52L2
rs9760	0.999997	L1	ENSG00000101160	20	58985686	59008238	CTSZ
rs7273763	0.783783	L1	ENSG00000101220	20	3753508	3767781	C20orf27
rs6074643	0.505855	L1	ENSG00000101247	20	13785007	13821580	NDUFAF5
rs6053209	0.683335	L1	ENSG00000101290	20	5126879	5197887	CDS2
rs6078473	0.9999	L1	ENSG00000101298	20	1266280	1309328	SNPH
rs6077510	0.861574	L1	ENSG00000101333	20	9067825	9504593	PLCB4
rs6121325	0.811258	L1	ENSG00000101346	20	32207855	32238658	POFUT1
rs853862	0.559858	L1	ENSG00000101367	20	32819954	32850405	MAPRE1
rs55931834	1	L1	ENSG00000101473	20	45841721	45857405	ACOT8
rs8184053	0.815354	L3	ENSG00000101474	20	24962925	24992751	APMAP
rs17749052	0.999859	L1	ENSG00000101542	18	61333430	61555779	CDH20
rs11106727	0.925732	L2	ENSG00000102189	12	92770637	92929331	EEA1
rs7993195	0.999033	L2	ENSG00000102547	13	49308650	49444064	CAB39L
rs9532590	0.615934	L1	ENSG00000102743	13	40789412	40812460	SLC25A15
rs9594643	0.677576	L1	ENSG00000102763	13	41566835	41961120	VWA8
rs12586011	0.952027	L2	ENSG00000102763	13	41566835	41961120	VWA8
rs2149971	0.611591	L3	ENSG00000102781	13	30202630	30307551	KATNAL1
rs28529403	0.720127	L1	ENSG00000102882	16	30114105	30123506	MAPK3
rs55741258	0.997431	L1	ENSG00000102967	16	72008588	72027664	DHODH
rs4356470	0.991917	L2	ENSG00000103034	16	58462846	58513628	NDRG4
rs42945	0.999999	L1	ENSG00000103034	16	58462846	58513628	NDRG4
rs2271047	0.978382	L2	ENSG00000103043	16	70687439	70801160	VAC14
rs4985367	0.999937	L1	ENSG00000103043	16	70687439	70801160	VAC14
rs2307022	0.998578	L1	ENSG00000103056	16	68358327	68448508	SMPD3
rs72798545	0.905716	L1	ENSG00000103111	16	77190835	77202398	MON1B
rs1127382	0.512531	L2	ENSG00000103150	16	83899115	83951445	MLYCD
rs2292326	0.977555	L1	ENSG00000103154	16	83968244	84002776	NECAB2
rs3817151	0.66447	L2	ENSG00000103154	16	83968244	84002776	NECAB2
rs28414744	0.705381	L1	ENSG00000103160	16	84122141	84145192	HSDL1
rs12102800	0.999236	L1	ENSG00000103187	16	84565596	84618078	COTL1
rs1060257	0.890386	L1	ENSG00000103257	16	87830023	87869507	SLC7A5
rs7189932	0.56743	L2	ENSG00000103257	16	87830023	87869507	SLC7A5
rs9924688	1	L1	ENSG00000103316	16	21238874	21303083	CRYM
rs58991634	0.726214	L3	ENSG00000103316	16	21238874	21303083	CRYM
rs155931	0.849734	L2	ENSG00000103316	16	21238874	21303083	CRYM
rs183683707	1	L1	ENSG00000103342	16	11868128	11916082	GSPT1
rs9871	0.531885	L2	ENSG00000103353	16	23557721	23574389	UBFD1
rs1713481	0.76449	L2	ENSG00000103381	16	12659799	12803887	CPPED1
rs9933310	0.993833	L2	ENSG00000103485	16	29663279	29698699	QPRT
rs12596308	0.999984	L1	ENSG00000103485	16	29663279	29698699	QPRT
rs2729835	0.99986	L1	ENSG00000103642	15	63121833	63142061	LACTB
rs2729812	0.999844	L2	ENSG00000103642	15	63121833	63142061	LACTB
rs16952475	0.755618	L1	ENSG00000103647	15	68578993	68727806	CORO2B
rs34593439	0.999653	L1	ENSG00000103811	15	78921058	78949574	CTSH
rs58911914	1	L2	ENSG00000103811	15	78921058	78949574	CTSH
rs8042782	0.999997	L1	ENSG00000103876	15	80152490	80186946	FAH
rs28679459	0.583148	L2	ENSG00000103876	15	80152490	80186946	FAH
rs2412621	1	L2	ENSG00000103932	15	41517176	41544269	RPAP1
rs35270670	0.576366	L1	ENSG00000103942	15	82836946	82986153	HOMER2
rs890600	0.540052	L1	ENSG00000104231	8	81701334	81732903	ZFAND1
rs145938424	0.855764	NA	ENSG00000104231	8	81701334	81732903	ZFAND1
rs72731569	0.665759	L3	ENSG00000104419	8	133237175	133302022	NDRG1
rs13265969	0.999549	L1	ENSG00000104419	8	133237175	133302022	NDRG1
rs11778653	0.67106	L1	ENSG00000104490	8	101686542	102124907	NCALD
rs55959524	0.878217	L1	ENSG00000104497	8	81799581	81842866	SNX16
rs1545536	1	L1	ENSG00000104518	8	143553207	143563062	GSDMD
rs2242087	0.651378	L2	ENSG00000104522	8	143612618	143618048	GFUS
rs1809148	0.513822	L3	ENSG00000104524	8	143603210	143609773	PYCR3
rs10099131	0.909645	L1	ENSG00000104524	8	143603210	143609773	PYCR3
rs10099134	1	L2	ENSG00000104524	8	143603210	143609773	PYCR3
rs2278897	0.999999	L4	ENSG00000104524	8	143603210	143609773	PYCR3
rs2551710	0.967111	L1	ENSG00000104687	8	30678066	30727846	GSR
rs56249647	0.670895	L2	ENSG00000104728	8	1823926	1958641	ARHGEF10
rs13253520	0.554865	L1	ENSG00000104728	8	1823926	1958641	ARHGEF10
rs2303731	0.963555	L1	ENSG00000104774	19	12646511	12666742	MAN2B1
rs1039442	0.976777	L1	ENSG00000104812	19	48968130	48993310	GYS1
rs1559154	0.838014	L2	ENSG00000104812	19	48968130	48993310	GYS1
rs4802890	1	L1	ENSG00000104823	19	38815422	38831841	ECH1
rs11575003	0.633331	NA	ENSG00000104835	19	38915266	38930763	SARS2
rs733084	0.605667	L1	ENSG00000104835	19	38915266	38930763	SARS2
rs3178166	0.843523	L1	ENSG00000104866	19	45091396	45148077	PPP1R37
rs10419198	0.968886	L1	ENSG00000104870	19	49506816	49526428	FCGRT
rs8111435	0.929368	L1	ENSG00000104880	19	7348937	7472485	ARHGEF18
rs13181	0.999428	L1	ENSG00000104884	19	45349837	45370918	ERCC2
rs11670895	0.994967	L1	ENSG00000104907	19	13104902	13117567	TRMT1
rs2305917	0.999963	L1	ENSG00000104946	19	49877666	49888750	TBC1D17
rs73011610	0.805001	L1	ENSG00000104979	19	13774456	13778773	C19orf53
rs1204494	0.998859	L2	ENSG00000104980	19	7926718	7943667	TIMM44
rs2074262	1	L2	ENSG00000105135	19	15114984	15125786	ILVBL
rs34637492	0.579314	L1	ENSG00000105186	19	32597006	32676597	ANKRD27
rs7258698	0.998802	L1	ENSG00000105223	19	40348456	40389472	PLD3
rs10418015	0.663031	L2	ENSG00000105254	19	36114289	36125947	TBCB
rs2075473	0.518979	NA	ENSG00000105254	19	36114289	36125947	TBCB
rs1138253	0.523016	L1	ENSG00000105255	19	4304598	4323843	FSD1
rs10421386	0.938218	L2	ENSG00000105355	19	4838341	4867694	PLIN3
rs16987402	0.621258	L2	ENSG00000105357	19	50188186	50310542	MYH14
rs590722	0.668275	NA	ENSG00000105357	19	50188186	50310542	MYH14
rs12978083	1	L1	ENSG00000105357	19	50188186	50310542	MYH14
rs1130426	0.686774	L2	ENSG00000105379	19	51345169	51366388	ETFB
rs73510898	0.981838	L1	ENSG00000105397	19	10350533	10380608	TYK2
rs2913995	0.601556	L1	ENSG00000105402	19	47487637	47515091	NAPA
rs2302951	1	L1	ENSG00000105447	19	48445841	48457022	GRWD1
rs156631	1	L1	ENSG00000105499	19	48047843	48110817	PLA2G4C
rs396384	0.729359	L1	ENSG00000105514	19	11322068	11346270	RAB3D
rs2238641	0.583629	L2	ENSG00000105607	19	12891160	12914207	GCDH
rs8012	1	L1	ENSG00000105607	19	12891160	12914207	GCDH
rs3810380	0.712541	L1	ENSG00000105755	19	43506719	43527230	ETHE1
rs2240005	0.997484	L2	ENSG00000105926	7	24573268	24694193	PALS2
rs2237306	0.686898	L2	ENSG00000105928	7	24698355	24757940	GSDME
rs1476521	1	L1	ENSG00000105928	7	24698355	24757940	GSDME
rs7801123	0.778415	L1	ENSG00000105939	7	139043515	139132122	ZC3HAV1
rs13230405	0.733935	NA	ENSG00000105939	7	139043515	139132122	ZC3HAV1
rs12536779	0.938288	L2	ENSG00000106049	7	27525442	27662883	HIBADH
rs7313	0.707434	L2	ENSG00000106066	7	28995235	29195451	CPVL
rs245867	0.992011	L4	ENSG00000106066	7	28995235	29195451	CPVL
rs245882	0.899277	L3	ENSG00000106066	7	28995235	29195451	CPVL
rs1016726	0.956913	L2	ENSG00000106069	7	29146547	29514328	CHN2
rs1136954	0.95659	L1	ENSG00000106077	7	73736094	73738852	ABHD11
rs62463664	0.999957	L2	ENSG00000106089	7	73699206	73719672	STX1A
rs2075668	1	L1	ENSG00000106351	7	100539203	100568220	AGFG2
rs1990790	1	L1	ENSG00000106477	7	130393771	130442433	CEP41
rs1524357	0.581606	NA	ENSG00000106524	7	16599779	16645817	ANKMY2
rs4724243	0.914924	L1	ENSG00000106605	7	43758680	43807342	BLVRA
rs2261330	1	L1	ENSG00000106665	7	74289407	74405935	CLIP2
rs2768278	0.973739	L1	ENSG00000106701	9	105447796	105552433	FSD1L
rs11144216	0.999881	L2	ENSG00000106733	9	75060573	75088217	NMRK1
rs3758189	0.659427	L1	ENSG00000106733	9	75060573	75088217	NMRK1
rs1003346	0.556525	L1	ENSG00000106771	9	109015135	109119947	TMEM245
rs28703824	1	L1	ENSG00000106789	9	98120975	98192637	CORO2A
rs59165439	0.999999	L2	ENSG00000106853	9	111549722	111599893	PTGR1
rs1053959	0.796555	L1	ENSG00000106853	9	111549722	111599893	PTGR1
rs34685014	0.637057	L1	ENSG00000106976	9	128191655	128255248	DNM1
rs4226	0.85966	L3	ENSG00000106992	9	127866486	127877675	AK1
rs10739700	0.997578	L1	ENSG00000106992	9	127866486	127877675	AK1
rs439448	0.999995	L2	ENSG00000106993	9	4679559	4708399	CDC37L1
rs1331191	0.860541	NA	ENSG00000106993	9	4679559	4708399	CDC37L1
rs2381277	1	L1	ENSG00000107020	9	5357971	5437925	PLGRKT
rs11549548	0.993542	L1	ENSG00000107201	9	32455302	32526208	RIGI
rs10758142	0.623966	L3	ENSG00000107201	9	32455302	32526208	RIGI
rs1761293	0.840199	L1	ENSG00000107282	9	69427532	69672371	APBA1
rs28564328	0.713017	L2	ENSG00000107282	9	69427532	69672371	APBA1
rs1536066	0.999995	L1	ENSG00000107295	9	17579066	17797124	SH3GL2
rs11488749	0.911811	L1	ENSG00000107438	10	95237572	95291012	PDLIM1
rs45582233	0.699617	NA	ENSG00000107438	10	95237572	95291012	PDLIM1
rs34187058	0.889264	L2	ENSG00000107438	10	95237572	95291012	PDLIM1
rs11133	0.637726	L2	ENSG00000107537	10	13277796	13302412	PHYH
rs28938169	0.995604	L1	ENSG00000107537	10	13277796	13302412	PHYH
rs2862954	0.52046	L1	ENSG00000107566	10	100150094	100186033	ERLIN1
rs10887021	0.582055	L2	ENSG00000107669	10	121709393	121928801	ATE1
rs7896881	0.682451	L1	ENSG00000107679	10	122374696	122432354	PLEKHA1
rs1871598	0.830059	L2	ENSG00000107719	10	70478767	70668754	PALD1
rs871870	0.751441	L1	ENSG00000107719	10	70478767	70668754	PALD1
rs807049	0.999829	L1	ENSG00000107819	10	101031234	101041241	SFXN3
rs811068	0.996377	L3	ENSG00000107819	10	101031234	101041241	SFXN3
rs10794120	0.600004	L3	ENSG00000107902	10	124461823	124617888	LHPP
rs12773190	0.999943	L2	ENSG00000107902	10	124461823	124617888	LHPP
rs4468306	0.570186	L1	ENSG00000107902	10	124461823	124617888	LHPP
rs2254706	0.509821	L2	ENSG00000107951	10	30309801	30374448	MTPAP
rs6901	0.997321	L1	ENSG00000107959	10	3137728	3172841	PITRM1
rs3814596	0.600076	L2	ENSG00000107959	10	3137728	3172841	PITRM1
rs77539019	0.982151	L3	ENSG00000107959	10	3137728	3172841	PITRM1
rs1049432	0.752906	L1	ENSG00000108064	10	58385345	58399220	TFAM
rs1171786	0.930107	L1	ENSG00000108091	10	59788747	59906556	CCDC6
rs72816457	0.884142	L2	ENSG00000108091	10	59788747	59906556	CCDC6
rs10824742	0.973624	L1	ENSG00000108179	10	79347469	79355334	PPIF
rs12411493	0.973274	L2	ENSG00000108179	10	79347469	79355334	PPIF
rs8068225	0.850439	L1	ENSG00000108381	17	3472374	3503405	ASPA
rs12943687	0.773611	L5	ENSG00000108381	17	3472374	3503405	ASPA
rs55822955	0.689806	NA	ENSG00000108439	17	47941506	47949308	PNPO
rs55715426	0.535758	L1	ENSG00000108479	17	75751594	75765236	GALK1
rs113836049	0.555832	L3	ENSG00000108479	17	75751594	75765236	GALK1
rs10338	0.998948	L2	ENSG00000108479	17	75751594	75765236	GALK1
rs62075129	0.973401	L3	ENSG00000108561	17	5432777	5448830	C1QBP
rs77921709	0.905042	L1	ENSG00000108561	17	5432777	5448830	C1QBP
rs41315136	0.999036	L2	ENSG00000108561	17	5432777	5448830	C1QBP
rs455055	0.57877	L1	ENSG00000108828	17	43014607	43025123	VAT1
rs6504654	0.6728	L1	ENSG00000108829	17	50375059	50397523	LRRC59
rs7213802	0.759435	L1	ENSG00000108861	17	43766125	43778977	DUSP3
rs3744262	0.977742	L1	ENSG00000108947	17	7705202	7711372	EFNB3
rs35295086	0.999999	L1	ENSG00000109107	17	28573115	28576948	ALDOC
rs9884546	0.941195	L1	ENSG00000109180	4	48805212	48861817	OCIAD1
rs73071607	0.983872	L2	ENSG00000109501	4	6269849	6303265	WFS1
rs3796398	0.968804	L1	ENSG00000109501	4	6269849	6303265	WFS1
rs12505077	0.926045	NA	ENSG00000109610	4	24789912	24800842	SOD3
rs2536512	0.887815	L1	ENSG00000109610	4	24789912	24800842	SOD3
rs11728062	0.777044	L2	ENSG00000109654	4	153152163	153339319	TRIM2
rs893805	1	L1	ENSG00000109654	4	153152163	153339319	TRIM2
rs7678161	0.724597	L1	ENSG00000109736	4	2930561	2934834	MFSD10
rs10437608	0.998863	L1	ENSG00000109854	11	20363685	20383782	HTATIP2
rs2055246	0.949912	L2	ENSG00000109854	11	20363685	20383782	HTATIP2
rs217053	1	L1	ENSG00000109861	11	88265069	88359684	CTSC
rs2226639	0.534401	L1	ENSG00000110013	11	124633113	124695707	SIAE
rs1893352	0.999656	L3	ENSG00000110063	11	126304060	126350005	DCPS
rs7947528	0.999819	L1	ENSG00000110063	11	126304060	126350005	DCPS
rs3862630	1	L2	ENSG00000110063	11	126304060	126350005	DCPS
rs10830452	1	L1	ENSG00000110172	11	90200429	90223077	CHORDC1
rs1138800	0.99222	L1	ENSG00000110218	11	94128841	94181968	PANX1
rs4576834	0.998292	L2	ENSG00000110400	11	119623408	119729200	NECTIN1
rs11539202	0.52779	L1	ENSG00000110435	11	34915829	35020591	PDHX
rs17787912	0.871099	NA	ENSG00000110514	11	47269161	47330031	MADD
rs7117346	0.999928	L4	ENSG00000110514	11	47269161	47330031	MADD
rs11039131	0.92936	L5	ENSG00000110514	11	47269161	47330031	MADD
rs7121264	0.636919	L1	ENSG00000110536	11	47565430	47573461	PTPMT1
rs412859	0.659811	L1	ENSG00000110619	11	3000922	3057613	CARS1
rs7110021	0.638984	L1	ENSG00000110711	11	67468174	67491154	AIP
rs4760099	0.553707	L2	ENSG00000110801	12	121888732	121918297	PSMD9
rs1720068	0.611185	L1	ENSG00000110801	12	121888732	121918297	PSMD9
rs9943689	0.540109	L1	ENSG00000110906	12	109448655	109477359	KCTD10
rs2393778	0.947426	L1	ENSG00000110917	12	120687149	120701859	MLEC
rs12314392	0.987961	L1	ENSG00000110921	12	109573255	109598125	MVK
rs1653591	0.568863	L3	ENSG00000110931	12	121237675	121298308	CAMKK2
rs2686341	1	L1	ENSG00000110931	12	121237675	121298308	CAMKK2
rs2668249	0.620608	L2	ENSG00000110931	12	121237675	121298308	CAMKK2
rs11612639	0.536618	L2	ENSG00000111052	12	80792520	80937934	LIN7A
rs10778810	0.604231	NA	ENSG00000111052	12	80792520	80937934	LIN7A
rs10778792	0.99999	L3	ENSG00000111058	12	80936414	81261210	ACSS3
rs12313894	0.971765	L2	ENSG00000111058	12	80936414	81261210	ACSS3
rs2305910	0.826454	L3	ENSG00000111344	12	113098819	113136239	RASAL1
rs113962286	0.998884	L1	ENSG00000111344	12	113098819	113136239	RASAL1
rs884892	0.999554	L1	ENSG00000111361	12	123620406	123633766	EIF2B1
rs11057306	0.999755	L3	ENSG00000111361	12	123620406	123633766	EIF2B1
rs11611029	0.834358	L1	ENSG00000111540	12	55973913	55996683	RAB5B
rs3741915	1	L1	ENSG00000111640	12	6534512	6538374	GAPDH
rs10444528	0.638539	L2	ENSG00000111647	12	100028455	100142874	BLTP3B
rs17029997	0.99961	L1	ENSG00000111647	12	100028455	100142874	BLTP3B
rs1370784	0.512172	L4	ENSG00000111696	12	103770453	103841234	NT5DC3
rs10507170	1	L3	ENSG00000111696	12	103770453	103841234	NT5DC3
rs12214031	0.548687	L1	ENSG00000111801	6	26440472	26453415	BTN3A3
rs10456045	0.999993	L3	ENSG00000111801	6	26402237	26415208	BTN3A1
rs3857549	1	L2	ENSG00000111801	6	26402237	26415208	BTN3A1
rs3087943	0.996422	L1	ENSG00000111802	6	24649979	24666930	TDP2
rs11961321	0.987348	L1	ENSG00000111832	6	116571409	116597675	RWDD1
rs1045911	1	L1	ENSG00000111843	6	10722915	10731129	TMEM14C
rs9321030	0.53275	L2	ENSG00000111906	6	125219962	125302078	HDDC2
rs112982980	0.99773	L1	ENSG00000111906	6	125219962	125302078	HDDC2
rs1555373	0.999982	L3	ENSG00000111907	6	125119049	125264407	TPD52L1
rs911190	0.99991	L1	ENSG00000111907	6	125119049	125264407	TPD52L1
rs4897162	0.758905	L2	ENSG00000111911	6	125956770	125980244	HINT3
rs4716154	0.624135	L1	ENSG00000112186	6	17393595	17557780	CAP2
rs2744568	0.992625	L1	ENSG00000112294	6	24494867	24537207	ALDH5A1
rs9358779	0.933139	L2	ENSG00000112304	6	24667035	24705065	ACOT13
rs60555264	0.616099	NA	ENSG00000112304	6	24667035	24705065	ACOT13
rs7770529	0.883148	NA	ENSG00000112419	6	143536845	143831185	PHACTR2
rs2273709	0.862891	L1	ENSG00000112659	6	43037617	43053943	CUL7
rs12193690	1	L2	ENSG00000112667	6	43225629	43229481	DNPH1
rs6918623	0.999978	L3	ENSG00000112667	6	43225629	43229481	DNPH1
rs61652318	0.803259	L1	ENSG00000112759	6	44219553	44234142	SLC29A1
rs2072804	0.978131	L1	ENSG00000112763	6	26457904	26476621	BTN2A1
rs9393722	1	L2	ENSG00000112763	6	26457904	26476621	BTN2A1
rs267922	0.844101	NA	ENSG00000112977	5	10679230	10761234	DAP
rs267925	0.98894	L1	ENSG00000112977	5	10679230	10761234	DAP
rs57983993	0.871326	L1	ENSG00000112992	5	43602692	43707405	NNT
rs7710674	0.693931	NA	ENSG00000112992	5	43602692	43707405	NNT
rs3209157	0.96994	L1	ENSG00000113048	5	72214953	72321717	MRPS27
rs2270812	0.536575	L2	ENSG00000113272	5	157731420	157741449	THG1L
rs968355	0.998251	L1	ENSG00000113368	5	126776623	126837020	LMNB1
rs271787	0.711888	L2	ENSG00000113407	5	33440696	33468091	TARS1
rs7705177	0.899309	L4	ENSG00000113407	5	33440696	33468091	TARS1
rs12187755	0.986878	L3	ENSG00000113407	5	33440696	33468091	TARS1
rs166274	0.641432	L1	ENSG00000113407	5	33440696	33468091	TARS1
rs18059	0.991442	L1	ENSG00000113441	5	96935394	97037513	LNPEP
rs4699941	0.995629	L1	ENSG00000113448	5	58969038	60522120	PDE4D
rs164080	1	L1	ENSG00000113552	5	141991749	142013041	GNPDA1
rs7701775	0.996857	L2	ENSG00000113552	5	141991749	142013041	GNPDA1
rs6877332	0.970695	L2	ENSG00000113719	5	172834251	172952792	ERGIC1
rs60354194	0.943093	L1	ENSG00000113763	5	176810519	176880898	UNC5A
rs6797722	0.650343	L1	ENSG00000113790	3	185190624	185281990	EHHADH
rs10937217	0.708554	NA	ENSG00000113790	3	185190624	185281990	EHHADH
rs9898	0.988786	L1	ENSG00000113905	3	186660216	186678234	HRG
rs2289506	0.98617	L1	ENSG00000114021	3	100334739	100361635	NIT2
rs2071387	1	L1	ENSG00000114115	3	139517434	139539829	RBP1
rs9881048	0.999998	L1	ENSG00000114200	3	165772904	165837462	BCHE
rs2055983	1	L1	ENSG00000114491	3	124730433	124749273	UMPS
rs621209	0.718932	L2	ENSG00000114491	3	124730433	124749273	UMPS
rs12490034	0.695697	L1	ENSG00000114757	3	179794958	180037053	PEX5L
rs6801810	0.908567	L2	ENSG00000114757	3	179794958	180037053	PEX5L
rs73082723	0.98111	L2	ENSG00000114779	3	51968510	51983409	ABHD14B
rs59076737	1	L1	ENSG00000114779	3	51968510	51983409	ABHD14B
rs2269184	0.506756	NA	ENSG00000114948	2	206443532	206621127	ADAM23
rs2271893	0.549253	L1	ENSG00000114988	2	96705929	96740064	LMAN2L
rs3811038	0.629388	L1	ENSG00000114999	2	112482156	112541739	TTL
rs6748809	0.999997	L1	ENSG00000115073	2	97655939	97664044	ACTR1B
rs10191964	0.998365	L1	ENSG00000115129	2	24077433	24085861	TP53I3
rs1549020	0.869864	NA	ENSG00000115271	2	162318840	162371595	GCA
rs3755446	0.615801	L1	ENSG00000115275	2	74461057	74465410	MOGS
rs2920900	0.998966	L1	ENSG00000115310	2	54972187	55112621	RTN4
rs13028925	0.945463	L1	ENSG00000115355	2	55287842	55419895	CCDC88A
rs7557847	0.811144	L1	ENSG00000115361	2	210187126	210225447	ACADL
rs7596872	1	L2	ENSG00000115380	2	55865967	55924139	EFEMP1
rs4258837	0.718787	L1	ENSG00000115380	2	55865967	55924139	EFEMP1
rs13029247	0.520245	NA	ENSG00000115415	2	190908460	191020960	STAT1
rs41430444	0.583641	L1	ENSG00000115415	2	190908460	191020960	STAT1
rs284532	0.772834	L1	ENSG00000115457	2	216632828	216664436	IGFBP2
rs79735520	0.674274	L1	ENSG00000115468	2	232606057	232682776	EFHD1
rs7596799	0.879114	L1	ENSG00000115641	2	105357712	105438513	FHL2
rs11124030	0.716788	L2	ENSG00000115641	2	105357712	105438513	FHL2
rs2097976	0.985978	L2	ENSG00000115685	2	241149576	241183652	PPP1R7
rs6432096	0.623052	L1	ENSG00000115756	2	10302889	10427617	HPCAL1
rs10196818	0.714403	L1	ENSG00000115828	2	37342827	37373322	QPCT
rs1399958	0.653928	L2	ENSG00000115840	2	171783405	171999859	SLC25A12
rs7355523	0.778569	L1	ENSG00000115840	2	171783405	171999859	SLC25A12
rs6544115	0.982244	L2	ENSG00000115841	2	37923187	38067142	RMDN2
rs2304371	0.5574	L1	ENSG00000115866	2	135905881	135986100	DARS1
rs6751300	0.834044	L1	ENSG00000115902	2	64988477	65023865	SLC1A4
rs2592177	1	L2	ENSG00000116005	2	70257386	70281185	PCYOX1
rs1876487	0.99739	L1	ENSG00000116096	2	72887382	72892158	SPR
rs225104	0.981926	L1	ENSG00000116288	1	7954291	7985505	PARK7
rs570349	0.670157	NA	ENSG00000116337	1	109616104	109632051	AMPD2
rs524998	0.544793	L1	ENSG00000116337	1	109616104	109632051	AMPD2
rs2291609	0.99985	L1	ENSG00000116353	1	29192657	29230942	MECR
rs10799127	0.999892	L2	ENSG00000116353	1	29192657	29230942	MECR
rs9614	1	L1	ENSG00000116661	1	11637018	11655785	FBXO2
rs113474282	0.766874	NA	ENSG00000116661	1	11637018	11655785	FBXO2
rs3125818	0.998191	L1	ENSG00000116663	1	11664200	11674354	FBXO6
rs1201110	0.958685	L1	ENSG00000116688	1	11980181	12015211	MFN2
rs113285275	0.514014	L1	ENSG00000116761	1	70411218	70439851	CTH
rs6429753	0.546515	L2	ENSG00000116771	1	15571699	15585051	AGMAT
rs11577746	0.54701	L1	ENSG00000116786	1	15684320	15734769	PLEKHM2
rs4650282	0.999992	L3	ENSG00000116791	1	74705482	74733408	CRYZ
rs3819946	0.999729	L4	ENSG00000116791	1	74705482	74733408	CRYZ
rs296569	0.869194	L1	ENSG00000116852	1	200969390	201023714	KIF21B
rs4653158	0.505439	L1	ENSG00000116863	1	36088892	36093932	ADPRS
rs17023135	0.995676	L4	ENSG00000116874	1	119031216	119140654	WARS2
rs12727967	0.755863	L2	ENSG00000116874	1	119031216	119140654	WARS2
rs2275477	1	L1	ENSG00000116885	1	36415827	36450451	OSCP1
rs11558492	1	L1	ENSG00000116906	1	231241207	231277973	GNPAT
rs12069618	1	L1	ENSG00000116977	1	236518000	236552981	LGALS8
rs1533479	0.870942	L2	ENSG00000116981	1	39651229	39672107	NT5C1A
rs9662128	0.829931	L1	ENSG00000116981	1	39651229	39672107	NT5C1A
rs4660439	0.993949	L1	ENSG00000117016	1	40620680	40665682	RIMS3
rs3006933	0.555423	NA	ENSG00000117020	1	243488233	243851079	AKT3
rs2235924	0.998997	L3	ENSG00000117115	1	17066761	17119451	PADI2
rs312395	0.97911	L1	ENSG00000117151	1	84549611	84574480	CTBS
rs12757179	0.910795	L1	ENSG00000117266	1	205504596	205532793	CDK18
rs74142389	0.717078	L2	ENSG00000117266	1	205504596	205532793	CDK18
rs213025	0.781839	L1	ENSG00000117298	1	21217247	21345572	ECE1
rs11591202	0.677812	L1	ENSG00000117305	1	23801885	23838620	HMGCL
rs12042481	0.910116	L1	ENSG00000117448	1	45550543	45570049	AKR1A1
rs11211176	0.582315	NA	ENSG00000117448	1	45550543	45570049	AKR1A1
rs9429071	0.999992	L2	ENSG00000117450	1	45510914	45542732	PRDX1
rs11211120	0.806953	L1	ENSG00000117450	1	45510914	45542732	PRDX1
rs324420	0.999966	L1	ENSG00000117480	1	46394317	46413848	FAAH
rs12140798	0.50152	L1	ENSG00000117519	1	94896949	94927223	CNN3
rs791721	0.567098	L1	ENSG00000117691	1	212432920	212446379	NENF
rs28904914	0.680822	L1	ENSG00000117748	1	27891524	27914746	RPA2
rs6697965	0.556228	L1	ENSG00000117791	1	220748225	220784815	MTARC2
rs11761517	0.701817	L2	ENSG00000117868	7	158730995	158830253	ESYT2
rs8039384	0.674166	L1	ENSG00000117899	15	80946289	80989828	MESD
rs11678440	0.999996	L1	ENSG00000118257	2	205681990	205798133	NRP2
rs10743536	0.952721	L1	ENSG00000118308	12	25004342	25108335	IRAG2
rs2728121	0.984029	L1	ENSG00000118777	4	88090150	88231628	ABCG2
rs112445597	1	L1	ENSG00000118873	1	220148293	220272529	RAB3GAP2
rs9593093	0.5642	L2	ENSG00000118939	13	75549480	75606020	UCHL3
rs7255	0.996534	L2	ENSG00000118961	2	20684014	20823130	LDAH
rs9085	0.715231	L3	ENSG00000118961	2	20684014	20823130	LDAH
rs6531253	0.97576	L6	ENSG00000118961	2	20684014	20823130	LDAH
rs16988063	0.789694	L1	ENSG00000118961	2	20684014	20823130	LDAH
rs61662529	0.515131	L1	ENSG00000118961	2	20684014	20823130	LDAH
rs10735610	0.713826	L2	ENSG00000119125	9	72114595	72257193	GDA
rs111821864	0.648719	L1	ENSG00000119125	9	72114595	72257193	GDA
rs10988229	1	L2	ENSG00000119383	9	129110950	129148946	PTPA
rs1043836	1	L1	ENSG00000119431	9	113373419	113376986	HDHD3
rs10981377	0.887248	L2	ENSG00000119471	9	112380080	112472405	HSDL2
rs3739827	0.681281	L1	ENSG00000119522	9	123379654	123930152	DENND1A
rs76274548	0.742234	L1	ENSG00000119523	9	99216425	99221942	ALG2
rs402348	1	L2	ENSG00000119537	18	63327726	63367228	KDSR
rs2273514	1	L1	ENSG00000119632	14	94127779	94130253	IFI27L2
rs175508	0.656721	L1	ENSG00000119640	14	75053237	75069483	ACYP1
rs7140570	1	L1	ENSG00000119661	14	73644875	73703732	DNAL1
rs758053	0.990321	L2	ENSG00000119673	14	73567620	73575658	ACOT2
rs11626972	0.989232	L1	ENSG00000119673	14	73567620	73575658	ACOT2
rs34585397	0.947027	L3	ENSG00000119673	14	73567620	73575658	ACOT2
rs55707505	0.96887	L1	ENSG00000119689	14	74881891	74903743	DLST
rs13025842	0.999951	L1	ENSG00000119865	2	68284171	68320051	CNRIP1
rs1727	0.622658	L1	ENSG00000119922	10	89283694	89309271	IFIT2
rs11814584	0.999859	L2	ENSG00000119943	10	98383565	98415182	PYROXD2
rs11190076	0.917389	L1	ENSG00000119946	10	99329356	99394330	CNNM1
rs866066	0.947762	L1	ENSG00000120217	9	5450503	5470566	CD274
rs78970932	0.999873	L2	ENSG00000120526	8	109240919	109334121	NUDCD1
rs2980606	0.939102	L1	ENSG00000120526	8	109240919	109334121	NUDCD1
rs2272716	0.938198	L1	ENSG00000120896	8	22544986	22575788	SORBS3
rs2294045	0.520216	NA	ENSG00000120913	8	22578279	22598025	PDLIM2
rs751141	0.707547	L2	ENSG00000120915	8	27490781	27545564	EPHX2
rs6990733	0.701983	L1	ENSG00000120915	8	27490781	27545564	EPHX2
rs205498	0.995993	L1	ENSG00000121060	17	56836387	56914080	TRIM25
rs1001179	0.999407	L2	ENSG00000121691	11	34438934	34472060	CAT
rs787182	0.937175	L1	ENSG00000121964	2	143938068	144332568	GTDC1
rs1469474	0.994281	L3	ENSG00000121964	2	143938068	144332568	GTDC1
rs62169190	0.999999	L2	ENSG00000121964	2	143938068	144332568	GTDC1
rs1237332	1	L1	ENSG00000122033	13	27435643	27450591	MTIF3
rs16843274	0.999449	L1	ENSG00000122085	2	241072169	241102332	MTERF4
rs9457086	0.507383	L3	ENSG00000122335	6	158109519	158168280	SERAC1
rs34489576	0.592031	L2	ENSG00000122335	6	158109519	158168280	SERAC1
rs11201950	0.786494	L1	ENSG00000122359	10	80150889	80205572	ANXA11
rs11202117	0.572802	L1	ENSG00000122367	10	86666785	86736072	LDB3
rs11662586	0.892703	L1	ENSG00000122490	18	79902420	79951657	SLC66A2
rs11761277	0.891966	L2	ENSG00000122574	7	29806486	29917061	WIPF3
rs174951	0.516972	L1	ENSG00000122574	7	29806486	29917061	WIPF3
rs7792135	0.596179	L2	ENSG00000122643	7	33014130	33062796	NT5C3A
rs56974443	0.599265	L1	ENSG00000122705	9	36190856	36304781	CLTA
rs7043497	0.548582	L3	ENSG00000122729	9	32384603	32454769	ACO1
rs1133071	0.723549	L1	ENSG00000122729	9	32384603	32454769	ACO1
rs2774965	0.736061	L1	ENSG00000122778	7	138831381	138981389	KIAA1549
rs61746879	0.617864	L2	ENSG00000122778	7	138831381	138981389	KIAA1549
rs1199105	0.985765	L1	ENSG00000122873	10	58269162	58289586	CISD1
rs55647329	0.999625	L2	ENSG00000122971	12	120725774	120740008	ACADS
rs34708625	0.745639	L1	ENSG00000122971	12	120725774	120740008	ACADS
rs10843139	0.518011	L1	ENSG00000123106	12	28133249	28581511	CCDC91
rs2272361	1	L2	ENSG00000123106	12	28133249	28581511	CCDC91
rs71334705	0.579133	L1	ENSG00000123159	19	14477760	14496149	GIPC1
rs3814657	1	L1	ENSG00000123240	10	13099449	13138308	OPTN
rs3825195	0.811151	L2	ENSG00000123360	12	54549601	54579239	PDE1B
rs4979627	0.68562	L1	ENSG00000123453	9	133663560	133739955	SARDH
rs886016	0.91486	L2	ENSG00000123453	9	133663560	133739955	SARDH
rs1595896	0.744022	L1	ENSG00000123472	1	46632737	46673867	ATPAF1
rs1212389	0.522806	L1	ENSG00000123545	6	96889315	96897891	NDUFAF4
rs6127729	0.62064	L2	ENSG00000124098	20	56358974	56368663	FAM210B
rs112625556	0.927019	L1	ENSG00000124098	20	56358974	56368663	FAM210B
rs6066861	0.574846	L2	ENSG00000124126	20	48624252	48827999	PREX1
rs6128337	0.992086	L2	ENSG00000124164	20	58389229	58451101	VAPB
rs35481364	0.835076	L2	ENSG00000124181	20	41136960	41196801	PLCG1
rs78387210	0.99759	L3	ENSG00000124207	20	49046246	49096960	CSE1L
rs2426224	0.638737	L1	ENSG00000124217	20	50958818	50963929	MOCS3
rs218478	0.752303	L1	ENSG00000124222	20	58651253	58679526	STX16
rs162027	0.606825	L2	ENSG00000124275	5	7851186	7906025	MTRR
rs1801394	1	L1	ENSG00000124275	5	7851186	7906025	MTRR
rs3556	0.999018	L1	ENSG00000124299	19	33386950	33521823	PEPD
rs72915479	0.999987	L1	ENSG00000124356	2	73828916	73873659	STAMBP
rs6725709	1	L1	ENSG00000124357	2	71064344	71079808	NAGK
rs7579442	0.539617	L2	ENSG00000124357	2	71064344	71079808	NAGK
rs6713	0.668845	L3	ENSG00000124357	2	71064344	71079808	NAGK
rs2575472	0.819354	L1	ENSG00000124406	4	42408373	42657121	ATP8A1
rs3844196	0.58086	L1	ENSG00000124491	6	6144084	6321013	F13A1
rs2804923	0.858688	L1	ENSG00000124523	6	13574227	13615158	SIRT5
rs2804925	1	L2	ENSG00000124523	6	13574227	13615158	SIRT5
rs62401887	0.99999	L2	ENSG00000124532	6	24402908	24426194	MRS2
rs1321820	0.999954	L1	ENSG00000124532	6	24402908	24426194	MRS2
rs6940814	0.767039	L1	ENSG00000124587	6	42963865	42979181	PEX6
rs12200513	0.843242	L2	ENSG00000124588	6	2987987	3019755	NQO2
rs6924045	0.645575	L1	ENSG00000124588	6	2987987	3019755	NQO2
rs6914191	0.749039	L4	ENSG00000124588	6	2987987	3019755	NQO2
rs651297	0.998369	L2;L4	ENSG00000124608	6	44298731	44313347	AARS2
rs9688508	0.735622	L1	ENSG00000124608	6	44298731	44313347	AARS2
rs9380907	1	L2	ENSG00000124615	6	39899578	39934551	MOCS1
rs1923485	0.688211	L1	ENSG00000124615	6	39899578	39934551	MOCS1
rs72664263	0.972646	L1	ENSG00000124659	6	42744498	42746103	TBCC
rs10447398	0.510445	L2	ENSG00000124767	6	38675925	38703145	GLO1
rs734388	0.790071	L1	ENSG00000124831	2	237627587	237813682	LRRFIP1
rs3783185	1	L1	ENSG00000125246	13	99606669	99909459	CLYBL
rs2281756	0.999964	L2	ENSG00000125246	13	99606669	99909459	CLYBL
rs9513780	0.526485	L1	ENSG00000125247	13	100603625	100675093	TMTC4
rs9892812	0.699919	L2	ENSG00000125447	17	75236599	75262363	GGA3
rs1478785	0.800334	L2	ENSG00000125454	17	75272981	75289510	SLC25A19
rs8073615	0.993695	L2	ENSG00000125458	17	75130225	75131757	NT5C
rs11264393	0.683883	L1	ENSG00000125459	1	155563235	155614951	MSTO1
rs1671164	0.999999	L2	ENSG00000125503	19	55090914	55117637	PPP1R12C
rs62126311	0.798587	L1	ENSG00000125503	19	55090914	55117637	PPP1R12C
rs8101186	0.986786	L1	ENSG00000125505	19	54173412	54189882	MBOAT7
rs10416555	0.700178	L3	ENSG00000125505	19	54173412	54189882	MBOAT7
rs1613070	0.999653	L1	ENSG00000125648	19	6436079	6465203	SLC25A23
rs1051784	0.985574	L5	ENSG00000125648	19	6436079	6465203	SLC25A23
rs67371765	0.625476	L2	ENSG00000125772	20	5544439	5611006	GPCPD1
rs11571	0.901401	L1	ENSG00000125772	20	5544439	5611006	GPCPD1
rs16989000	1	L1	ENSG00000125779	20	3888839	3929887	PANK2
rs14161	0.687586	L3	ENSG00000125779	20	3888839	3929887	PANK2
rs6076576	0.981353	L4	ENSG00000125779	20	3888839	3929887	PANK2
rs8615	1	L1	ENSG00000125814	20	23374519	23421519	NAPB
rs3787573	0.628821	L1	ENSG00000125818	20	1113240	1189415	PSMF1
rs2294247	0.997401	L1	ENSG00000125827	20	7977346	8019805	TMX4
rs11699145	0.974456	L2	ENSG00000125877	20	3208868	3223870	ITPA
rs67002563	1	L1	ENSG00000125877	20	3208868	3223870	ITPA
rs12104272	0.560582	L1	ENSG00000126456	19	49659569	49665875	IRF3
rs34466769	0.86959	L2	ENSG00000126522	7	66075800	66094697	ASL
rs8047251	0.998805	L1	ENSG00000126602	16	3651639	3717553	TRAP1
rs3794700	1	L3	ENSG00000126602	16	3651639	3717553	TRAP1
rs12894415	0.754221	L5	ENSG00000126790	14	59460363	59484408	L3HYPDH
rs11657989	0.523064	L1	ENSG00000126861	17	31272013	31297539	OMG
rs7021112	0.63586	L1	ENSG00000126878	9	131096476	131123152	AIF1L
rs13164674	0.877249	L1	ENSG00000127022	5	179678628	179731641	CANX
rs317626	0.910878	L2	ENSG00000127337	12	69359710	69390870	YEATS4
rs3733342	0.59104	L2	ENSG00000127415	4	986997	1004564	IDUA
rs10888612	0.907117	L2	ENSG00000127603	1	39081316	39487177	MACF1
rs599823	0.588763	L1	ENSG00000127603	1	39081316	39487177	MACF1
rs12141058	0.598907	NA	ENSG00000127603	1	39081316	39487177	MACF1
rs12052863	0.664892	L2	ENSG00000127838	2	218269651	218346793	PNKD
rs10857697	0.71737	NA	ENSG00000127884	10	133362485	133373354	ECHS1
rs1049951	0.999485	L2	ENSG00000127884	10	133362485	133373354	ECHS1
rs10466126	1	L1	ENSG00000127884	10	133362485	133373354	ECHS1
rs3898649	0.536519	L2	ENSG00000127948	7	75899200	75986855	POR
rs1057868	0.676797	L3	ENSG00000127948	7	75899200	75986855	POR
rs73240541	0.9609	L1	ENSG00000128050	4	56435741	56464578	PAICS
rs6854916	0.658645	L2	ENSG00000128059	4	56393362	56435615	PPAT
rs67721941	0.995547	L1	ENSG00000128059	4	56393362	56435615	PPAT
rs3788337	1	L1	ENSG00000128266	22	23070519	23125032	GNAZ
rs59990120	0.964839	L2	ENSG00000128266	22	23070519	23125032	GNAZ
rs7290003	0.999592	L1	ENSG00000128309	22	37019635	37029821	MPST
rs8141597	0.686012	NA	ENSG00000128309	22	37019635	37029821	MPST
rs62230792	0.995485	L1	ENSG00000128311	22	37010859	37020183	TST
rs1001293	0.998289	L2	ENSG00000128335	22	36226209	36239954	APOL2
rs5756111	1	L1	ENSG00000128335	22	36226209	36239954	APOL2
rs2057974	0.9771	L1	ENSG00000128512	7	111726110	112206407	DOCK4
rs6951506	0.927843	NA	ENSG00000128512	7	111726110	112206407	DOCK4
rs10488628	0.8384	NA	ENSG00000128591	7	128830406	128859274	FLNC
rs34692078	0.89793	L1	ENSG00000128591	7	128830406	128859274	FLNC
rs2290228	0.949827	L2	ENSG00000128595	7	128739292	128773400	CALU
rs8208	0.987771	L1	ENSG00000128829	15	39934115	40035591	EIF2AK4
rs2242056	0.962387	L1	ENSG00000128833	15	52192322	52295804	MYO5C
rs12437696	0.650663	L1	ENSG00000128891	15	40528683	40565054	CCDC32
rs7165012	1	L1	ENSG00000128928	15	40405485	40435947	IVD
rs12438457	0.949544	L1	ENSG00000128951	15	48331011	48343373	DUT
rs55705423	0.74221	NA	ENSG00000128951	15	48331011	48343373	DUT
rs4775440	1	L2	ENSG00000129003	15	61852389	62060473	VPS13C
rs3784632	0.991262	L1	ENSG00000129003	15	61852389	62060473	VPS13C
rs7793921	0.553793	L1	ENSG00000129103	7	56064002	56080670	SUMF2
rs1852695	1	L3	ENSG00000129103	7	56064002	56080670	SUMF2
rs7674652	0.766155	L1	ENSG00000129128	4	176319966	176332245	SPCS3
rs11029796	0.962922	L1	ENSG00000129151	11	27040725	27127809	BBOX1
rs2299623	0.589757	L1	ENSG00000129158	11	17788048	18013047	SERGEF
rs3764897	1	L2	ENSG00000129219	17	4807152	4823434	PLD2
rs28860769	0.572639	L1	ENSG00000129353	19	10602457	10644557	SLC44A2
rs889339	0.798197	L1	ENSG00000129946	19	416589	461033	SHC2
rs2232613	0.994359	L1	ENSG00000129988	20	38346482	38377013	LBP
rs2668424	0.688708	L1	ENSG00000130005	19	1397026	1401570	GAMT
rs11557488	1	L1	ENSG00000130175	19	11435284	11450968	PRKCSH
rs7005927	0.604365	L3	ENSG00000130193	8	142727223	142736927	THEM6
rs7825980	0.994347	L2	ENSG00000130193	8	142727223	142736927	THEM6
rs73044940	0.981124	L1	ENSG00000130244	19	38403093	38409088	FAM98C
rs8102791	0.543556	L1	ENSG00000130303	19	17402939	17405630	BST2
rs13208516	0.52935	L2	ENSG00000130340	6	157700387	157945077	SNX9
rs898896	0.999738	L1	ENSG00000130347	6	106570771	106629498	RTN4IP1
rs2054365	1	L1	ENSG00000130348	6	106629578	106668417	QRSL1
rs3800513	0.797855	L1	ENSG00000130396	6	167826893	167972023	AFDN
rs12982308	0.972882	L1	ENSG00000130479	19	17719242	17734513	MAP1S
rs138067	0.59018	L1	ENSG00000130540	22	43824509	43862513	SULT4A1
rs907612	1	L1	ENSG00000130592	11	1850904	1892267	LSP1
rs10746563	0.815625	L1	ENSG00000130653	9	137459952	137550402	PNPLA7
rs4740435	0.999054	L2	ENSG00000130707	9	130444961	130501274	ASS1
rs12380009	0.99766	L1	ENSG00000130707	9	130444961	130501274	ASS1
rs12444525	1	L1	ENSG00000130731	16	634427	636366	METTL26
rs7184664	0.99934	L2	ENSG00000130731	16	634427	636366	METTL26
rs72773411	0.512736	L3	ENSG00000130731	16	634427	636366	METTL26
rs11083857	1	L1	ENSG00000130748	19	47045909	47048624	TMEM160
rs55892133	0.71978	L1	ENSG00000130762	1	3454665	3481113	ARHGEF16
rs12738904	1	L1	ENSG00000130764	1	3778559	3796498	LRRC47
rs12820345	1	L1	ENSG00000130787	12	122834453	122862961	HIP1R
rs7303024	0.887544	L2	ENSG00000130787	12	122834453	122862961	HIP1R
rs4870001	0.556866	L1	ENSG00000131016	6	151239967	151358559	AKAP12
rs4869723	0.886478	L5	ENSG00000131016	6	151239967	151358559	AKAP12
rs10872670	0.777236	L4	ENSG00000131016	6	151239967	151358559	AKAP12
rs548400	0.61827	L1	ENSG00000131018	6	152121687	152637801	SYNE1
rs258341	0.997428	L1	ENSG00000131165	16	89640816	89657738	CHMP1A
rs1801020	0.937705	L1	ENSG00000131187	5	177402133	177416583	F12
rs6793906	0.982096	L3	ENSG00000131373	3	15560699	15601852	HACL1
rs905650	0.731418	L5	ENSG00000131373	3	15560699	15601852	HACL1
rs2280770	0.999999	L2	ENSG00000131373	3	15560699	15601852	HACL1
rs2455854	0.999416	L4	ENSG00000131373	3	15560699	15601852	HACL1
rs189534	0.999887	L1	ENSG00000131375	3	15206152	15252916	CAPN7
rs2115580	0.913987	L2	ENSG00000131378	3	16313574	16514026	RFTN1
rs74970507	0.710335	L1	ENSG00000131381	3	15070073	15099163	RBSN
rs3900945	0.999833	L1	ENSG00000131435	5	132257696	132273454	PDLIM4
rs6892185	0.833516	L1	ENSG00000131504	5	141515016	141619055	DIAPH1
rs12653033	0.534812	NA	ENSG00000131504	5	141515016	141619055	DIAPH1
rs11576360	0.998394	L1	ENSG00000131778	1	147242654	147295765	CHD1L
rs11672104	0.645458	L2	ENSG00000132002	19	14514769	14560391	DNAJB1
rs8108187	0.839764	L1	ENSG00000132002	19	14514769	14560391	DNAJB1
rs6506450	0.635427	L2	ENSG00000132199	18	670318	712662	ENOSF1
rs7980	0.986379	L1	ENSG00000132205	18	2847006	2916003	EMILIN2
rs2133999	0.642055	L1	ENSG00000132294	8	131904093	132013642	EFR3A
rs10179090	0.553143	L1	ENSG00000132305	2	86143932	86195472	IMMT
rs6720524	1	L2	ENSG00000132330	2	238060924	238099413	SCLY
rs34798549	0.999999	L3	ENSG00000132330	2	238060924	238099413	SCLY
rs13382432	1	L1	ENSG00000132330	2	238060924	238099413	SCLY
rs7089423	0.76431	L2	ENSG00000132334	10	127907103	128085855	PTPRE
rs4750925	0.9189	L1	ENSG00000132334	10	127907103	128085855	PTPRE
rs57282053	1	L1	ENSG00000132359	17	2755705	3037741	RAP1GAP2
rs11870485	0.683431	NA	ENSG00000132359	17	2755705	3037741	RAP1GAP2
rs4393602	0.944301	L2	ENSG00000132359	17	2755705	3037741	RAP1GAP2
rs5030749	0.968193	L2	ENSG00000132383	17	1829702	1900082	RPA1
rs7406953	0.540464	L1	ENSG00000132383	17	1829702	1900082	RPA1
rs58697961	0.788845	L1	ENSG00000132386	17	1762029	1777565	SERPINF1
rs13146382	0.839608	L1	ENSG00000132406	4	4235542	4248223	TMEM128
rs55805916	0.547467	L1	ENSG00000132471	17	75845699	75856507	WBP2
rs2045802	0.623795	NA	ENSG00000132541	8	98102344	98117171	RIDA
rs6505095	1	L1	ENSG00000132589	17	28879335	28897733	FLOT2
rs8081659	1	L2	ENSG00000132589	17	28879335	28897733	FLOT2
rs1127231	0.746935	L1	ENSG00000132612	16	69311350	69326939	VPS4A
rs11647479	0.833232	L1	ENSG00000132613	16	70661204	70686053	MTSS2
rs2365715	1	L1	ENSG00000132692	1	156641390	156659532	BCAN
rs945508	0.999861	L1	ENSG00000132694	1	156934840	157045742	ARHGEF11
rs948444	0.803961	L2	ENSG00000132744	11	67642555	67650730	ACY3
rs2509715	0.986537	L1	ENSG00000132744	11	67642555	67650730	ACY3
rs6091461	0.997821	L1	ENSG00000132821	20	37903111	37945350	VSTM2L
rs4369722	0.737762	L1	ENSG00000133028	17	10672474	10698375	SCO1
rs9892695	0.999993	L1	ENSG00000133030	17	17042457	17217679	MPRIP
rs10399931	0.984833	L1	ENSG00000133048	1	203178931	203186704	CHI3L1
rs12456995	0.7566	L2	ENSG00000133313	18	74495816	74523454	CNDP2
rs3794954	1	L5	ENSG00000133313	18	74495816	74523454	CNDP2
rs7577	1	L4	ENSG00000133313	18	74495816	74523454	CNDP2
rs542998	0.76817	L1	ENSG00000133318	11	63681446	63759891	RTN3
rs5751776	0.596704	L1	ENSG00000133433	22	23957414	23961195	GSTT2B
rs9620341	0.999842	L2	ENSG00000133433	22	23957414	23961195	GSTT2B
rs738809	0.999991	L3	ENSG00000133433	22	23957414	23961195	GSTT2B
rs3735080	0.886339	L1	ENSG00000133574	7	150567369	150573953	GIMAP4
rs79453306	0.711445	L1	ENSG00000133606	7	140453033	140479536	MKRN1
rs145938424	0.993722	L2	ENSG00000133731	8	81701334	81732903	ZFAND1
rs10840279	0.674983	L1	ENSG00000133789	11	9664077	9752993	SWAP70
rs2572942	0.89384	L2	ENSG00000133789	11	9664077	9752993	SWAP70
rs11042811	0.506057	L1	ENSG00000133805	11	10308313	10507579	AMPD3
rs11042892	0.995079	L2	ENSG00000133805	11	10308313	10507579	AMPD3
rs32651	0.73697	L1	ENSG00000133835	5	119452465	119637199	HSD17B4
rs4900072	0.518643	L1	ENSG00000133943	14	91060333	91225632	DGLUCY
rs7202	0.674983	L2	ENSG00000133961	14	73275107	73458617	NUMB
rs61987082	0.548429	L1	ENSG00000133961	14	73275107	73458617	NUMB
rs56977342	0.681017	L2	ENSG00000133983	14	70325081	70416984	COX16
rs34658788	1	L1	ENSG00000133983	14	70325081	70416984	COX16
rs2728923	0.86852	L2	ENSG00000134077	3	9362971	9386791	THUMPD3
rs11547584	0.966878	L1	ENSG00000134077	3	9362971	9386791	THUMPD3
rs7372245	0.981569	L3	ENSG00000134121	3	196763	409417	CHL1
rs3895838	1	L3	ENSG00000134184	1	109687814	109709039	GSTM1
rs620077	1	L2	ENSG00000134184	1	109687814	109709039	GSTM1
rs6669533	0.997004	L4	ENSG00000134184	1	109687814	109709039	GSTM1
rs10218480	0.513574	L1	ENSG00000134198	1	115048011	115089503	TSPAN2
rs3895838	1	L2	ENSG00000134201	1	109687814	109709039	GSTM1
rs620077	1	L3	ENSG00000134201	1	109687814	109709039	GSTM1
rs11101989	0.583129	L1	ENSG00000134201	1	109711780	109775428	GSTM5
rs1758104	1	L4	ENSG00000134201	1	109711780	109775428	GSTM5
rs1055259	0.791156	L2	ENSG00000134202	1	109733932	109741038	GSTM3
rs1332018	0.999998	L1	ENSG00000134202	1	109733932	109741038	GSTM3
rs4233450	0.999999	L1	ENSG00000134247	1	116909916	116990353	PTGFRN
rs533675	0.658321	L2	ENSG00000134265	18	10525905	10552764	NAPG
rs68091364	0.999943	L1	ENSG00000134265	18	10525905	10552764	NAPG
rs17603420	0.830794	L1	ENSG00000134324	2	11677595	11827409	LPIN1
rs2468844	0.999997	L2	ENSG00000134339	11	18239223	18248668	SAA2
rs7103375	0.993715	L1	ENSG00000134339	11	18239223	18248668	SAA2
rs6484203	0.586323	L1	ENSG00000134343	11	26188842	26663289	ANO3
rs388694	0.970766	L1	ENSG00000134440	18	57600656	57622213	NARS1
rs652473	0.993808	L1	ENSG00000134444	18	62187255	62310249	RELCH
rs11255581	0.841089	L1	ENSG00000134461	10	5861616	5889906	ANKRD16
rs633928	0.968003	L5	ENSG00000134461	10	5861616	5889906	ANKRD16
rs12327104	0.516356	L1	ENSG00000134508	18	23134564	23260470	CABLES1
rs78239904	0.629075	L4	ENSG00000134817	11	57233577	57237250	APLNR
rs4772303	0.98903	L1	ENSG00000134864	13	100530164	100589528	GGACT
rs1043886	0.874892	L2	ENSG00000134905	13	110641412	110713603	CARS2
rs72661690	0.544589	L1	ENSG00000134905	13	110641412	110713603	CARS2
rs2304767	0.768074	NA	ENSG00000134905	13	110641412	110713603	CARS2
rs62567919	0.540781	L1	ENSG00000135002	9	76385526	76394517	RFK
rs35771156	0.639168	L2	ENSG00000135049	9	85546539	85742029	AGTPBP1
rs1929402	1	L1	ENSG00000135069	9	78297125	78330093	PSAT1
rs818628	0.663428	L1	ENSG00000135249	7	105532169	105567677	RINT1
rs1976821	0.84489	L1	ENSG00000135447	12	54575387	54588659	PPP1R1A
rs706795	0.871761	L1	ENSG00000135472	12	49866896	49904217	FAIM2
rs6907769	0.94175	L1	ENSG00000135596	6	109444062	109465968	MICAL1
rs12372220	0.520968	L1	ENSG00000135678	12	68842197	68971570	CPM
rs77132357	0.603912	L2	ENSG00000135709	16	85027782	85094230	KIAA0513
rs879742	0.999876	L1	ENSG00000135709	16	85027782	85094230	KIAA0513
rs6704443	0.539393	L2;L4	ENSG00000135778	1	232950605	232983882	NTPCR
rs6665073	1	L1	ENSG00000135778	1	232950605	232983882	NTPCR
rs12041623	0.645684	L1	ENSG00000135828	1	182573634	182589256	RNASEL
rs6750171	0.597991	L1	ENSG00000135916	2	230864639	230879248	ITM2C
rs2287555	0.914945	L1	ENSG00000136003	12	108562582	108569368	ISCU
rs7299099	0.975248	L1	ENSG00000136040	12	94148577	94307675	PLXNC1
rs7133728	0.736129	L1	ENSG00000136044	12	105173297	105236203	APPL2
rs4943048	0.925846	L3	ENSG00000136100	13	52412602	52450634	VPS36
rs7997101	0.608768	L1	ENSG00000136153	13	75620434	75859870	LMO7
rs9318379	0.715752	NA	ENSG00000136153	13	75620434	75859870	LMO7
rs13437785	0.571404	L1	ENSG00000136205	7	47275154	47582558	TNS3
rs10950538	0.71536	NA	ENSG00000136267	7	14145049	14974777	DGKB
rs217582	0.998773	L1	ENSG00000136267	7	14145049	14974777	DGKB
rs12672022	0.855942	L1	ENSG00000136270	7	45100100	45112047	TBRG4
rs2528382	0.624761	L3	ENSG00000136279	7	44044640	44069456	DBNL
rs10236567	0.94939	L1	ENSG00000136279	7	44044640	44069456	DBNL
rs34184908	0.926163	L1	ENSG00000136280	7	44999475	45076469	CCM2
rs2318864	0.99946	L1	ENSG00000136319	14	20256558	20305960	TTC5
rs11856431	0.525608	L1	ENSG00000136371	15	79833585	79897379	MTHFS
rs73453289	0.935548	L1	ENSG00000136404	15	83107572	83144854	TM6SF1
rs2270711	0.582521	L1	ENSG00000136628	1	219968600	220046530	EPRS1
rs10928800	0.992139	L2	ENSG00000136731	2	128091200	128195677	UGGT1
rs10733735	0.501987	L1	ENSG00000136783	9	104747683	104760120	NIPSNAP3A
rs4837329	0.51638	L1	ENSG00000136802	9	128882133	128918039	LRRC8A
rs1049927	0.999983	L1	ENSG00000136810	9	110243810	110256507	TXN
rs13292669	0.996577	L1	ENSG00000136816	9	129803157	129811281	TOR1B
rs73672511	1	L1	ENSG00000136827	9	129812942	129824244	TOR1A
rs10819718	0.999884	L1	ENSG00000136874	9	99906654	99974534	STX17
rs12345197	0.594136	L2	ENSG00000137055	9	26903372	26947242	PLAA
rs10973326	0.543295	L1	ENSG00000137106	9	37422666	37436990	GRHPR
rs2228093	1	L1;L3	ENSG00000137124	9	38392702	38398661	ALDH1B1
rs2073478	1	L2	ENSG00000137124	9	38392702	38398661	ALDH1B1
rs4879929	0.643727	L1	ENSG00000137133	9	35812960	35815354	HINT2
rs1328688	0.68316	L1	ENSG00000137266	6	3268962	3457050	SLC22A23
rs1534998	0.99998	L1	ENSG00000137274	6	3118374	3153578	BPHL
rs9503405	0.998973	L2	ENSG00000137274	6	3118374	3153578	BPHL
rs3094101	0.993692	L1	ENSG00000137343	6	30626842	30646823	ATAT1
rs6909725	0.970784	L1	ENSG00000137364	6	18128311	18155077	TPMT
rs7115200	0.656627	L1	ENSG00000137497	11	72002864	72080693	NUMA1
rs494791	0.503561	L1	ENSG00000137500	11	83259081	83286390	CCDC90B
rs7939356	0.65624	L4	ENSG00000137500	11	83259081	83286390	CCDC90B
rs650036	0.538457	L1	ENSG00000137501	11	85694224	85811159	SYTL2
rs12911018	0.998063	L1	ENSG00000137766	15	53978201	54628707	UNC13C
rs1044032	1	L1	ENSG00000137767	15	45631148	45691281	SQOR
rs12907526	1	L3	ENSG00000137806	15	41387218	41409403	NDUFAF1
rs1142468	0.997609	L1	ENSG00000137824	15	40735884	40755851	RMDN3
rs1427281	0.999849	L1	ENSG00000137845	15	58588809	58749791	ADAM10
rs12021720	0.565036	L1	ENSG00000137992	1	100186919	100249834	DBT
rs10127458	0.698612	L1	ENSG00000137996	1	100266216	100292769	RTCA
rs7423727	0.685434	L1	ENSG00000138018	2	26308547	26395885	SELENOI
rs2304681	1	L1	ENSG00000138030	2	27086772	27100762	KHK
rs61741874	0.795988	L2	ENSG00000138074	2	27199587	27212958	SLC5A6
rs6759659	0.782654	L1	ENSG00000138095	2	43886224	43996226	LRPPRC
rs3850699	0.505042	L1	ENSG00000138107	10	102461881	102502712	ACTR1A
rs10887965	0.592291	NA	ENSG00000138134	10	88879734	88975153	STAMBPL1
rs2295873	0.643028	L1	ENSG00000138162	10	121989163	122254545	TACC2
rs11191368	0.533126	L1	ENSG00000138175	10	102673731	102714397	ARL3
rs6759199	0.679167	L1	ENSG00000138363	2	215311956	215349773	ATIC
rs10186051	0.999363	L4	ENSG00000138363	2	215311956	215349773	ATIC
rs4673990	0.992578	L2	ENSG00000138363	2	215311956	215349773	ATIC
rs56121565	0.52357	L1	ENSG00000138385	2	169791933	169812064	SSB
rs62026666	0.984018	L1	ENSG00000138606	15	45167214	45201175	SHF
rs150843275	0.988505	L1	ENSG00000138623	15	74409289	74433958	SEMA7A
rs1960669	0.890532	L1	ENSG00000138685	4	122826682	122898236	FGF2
rs2135232	0.90453	L1	ENSG00000138744	4	75913660	75941013	NAAA
rs72864159	1	L2	ENSG00000138744	4	75913660	75941013	NAAA
rs2904018	0.677042	L1	ENSG00000138768	4	75724577	75814286	USO1
rs7672582	0.999472	L2	ENSG00000138772	4	78551747	78610451	ANXA3
rs17035619	0.597812	L5	ENSG00000138777	4	105369077	105474067	PPA2
rs4699179	0.653608	L1	ENSG00000138777	4	105369077	105474067	PPA2
rs28450916	0.695777	L2	ENSG00000138796	4	107989714	108035241	HADH
rs7974084	0.569109	L1	ENSG00000139116	12	39293228	39443390	KIF21A
rs4931642	0.847776	L1	ENSG00000139132	12	32399558	32646050	FGD4
rs1803622	0.623665	L1	ENSG00000139192	12	6451690	6466517	TAPBPL
rs1368568	0.999706	L2	ENSG00000139220	12	81257975	81759553	PPFIA2
rs12810059	0.97133	L1	ENSG00000139410	12	113422380	113438276	SDSL
rs35436573	0.759467	L1	ENSG00000139641	12	56118250	56144674	ESYT1
rs8192890	0.64687	L1	ENSG00000139684	13	46771256	46797420	ESD
rs7303024	0.797601	L1	ENSG00000139722	12	122834453	122862961	HIP1R
rs35956093	0.80851	L1	ENSG00000139890	14	22883222	22887678	REM2
rs61990120	1	L1	ENSG00000139988	14	67676800	67695793	RDH11
rs2241621	0.929161	L1	ENSG00000140022	14	81260652	81436465	STON2
rs7492957	0.736873	L2	ENSG00000140022	14	81260652	81436465	STON2
rs28458356	0.999952	L4	ENSG00000140043	14	73851831	73885726	PTGR2
rs8020267	1	L1	ENSG00000140043	14	73851831	73885726	PTGR2
rs55776578	0.509081	L1	ENSG00000140263	15	45023147	45077185	SORD
rs12913300	0.968709	L1	ENSG00000140323	15	40358219	40378621	DISP2
rs12442376	1	L1	ENSG00000140403	15	78264086	78282196	DNAJA4
rs62007840	0.992099	L2	ENSG00000140403	15	78264086	78282196	DNAJA4
rs12898397	0.999992	L1	ENSG00000140474	15	74836118	74843346	ULK3
rs78940601	0.831859	L1	ENSG00000140519	15	89471398	89496589	RHCG
rs3825991	0.989976	L2	ENSG00000140522	15	89209869	89221614	RLBP1
rs2283433	0.965928	L1	ENSG00000140522	15	89209869	89221614	RLBP1
rs2256110	0.923455	L3	ENSG00000140575	15	90388242	90502239	IQGAP1
rs2074585	1	L4	ENSG00000140575	15	90388242	90502239	IQGAP1
rs1503068	0.88582	L2	ENSG00000140598	15	82130206	82262773	EFL1
rs151045855	0.756524	L1	ENSG00000140598	15	82130206	82262773	EFL1
rs2730082	0.994522	L1	ENSG00000140600	15	83447228	83618743	SH3GL3
rs12049	0.528239	L1	ENSG00000140650	16	8788823	8862534	PMM2
rs8053440	0.889915	L2	ENSG00000140650	16	8788823	8862534	PMM2
rs112782564	0.989524	L1	ENSG00000140830	16	72044289	72094431	TXNL4B
rs291053	1	L1	ENSG00000140848	16	57092583	57148369	CPNE2
rs2169446	0.743702	L2	ENSG00000140945	16	82626965	83800640	CDH13
rs9933518	0.999995	L1	ENSG00000140945	16	82626965	83800640	CDH13
rs422598	0.953008	L5	ENSG00000140950	16	84476355	84554033	MEAK7
rs433293	0.664043	L3	ENSG00000140950	16	84476355	84554033	MEAK7
rs13338047	1	L2	ENSG00000140950	16	84476355	84554033	MEAK7
rs7185740	0.627068	L4	ENSG00000140950	16	84476355	84554033	MEAK7
rs1139897	0.971506	L2	ENSG00000140983	16	668100	674174	RHOT2
rs3177338	0.971131	L1	ENSG00000140983	16	668100	674174	RHOT2
rs2269335	0.797495	L1	ENSG00000141012	16	88813734	88856970	GALNS
rs3764444	0.508434	L1	ENSG00000141127	17	18840085	18931287	PRPSAP2
rs2325752	1	L1	ENSG00000141295	17	47837692	47841289	SCRN2
rs9915042	0.570901	L1	ENSG00000141314	17	32265832	32324659	RHBDL3
rs7244359	0.970288	L4	ENSG00000141469	18	45687025	45752520	SLC14A1
rs12970321	0.597619	L2	ENSG00000141469	18	45687025	45752520	SLC14A1
rs12963324	0.588324	L1	ENSG00000141469	18	45687025	45752520	SLC14A1
rs35592645	0.785309	L1	ENSG00000141480	17	4710596	4721499	ARRB2
rs858527	0.615906	L2	ENSG00000141504	17	7626234	7627876	SAT2
rs13894	1	L1	ENSG00000141504	17	7626234	7627876	SAT2
rs6502023	0.660877	L2	ENSG00000141556	17	82752042	82945914	TBCD
rs2246577	1	L1	ENSG00000141560	17	82716706	82730328	FN3KRP
rs1045626	0.69336	L1	ENSG00000141564	17	80544819	80966371	RPTOR
rs7212700	0.548217	L1	ENSG00000141580	17	82614562	82648553	WDR45B
rs16541	0.999007	L1	ENSG00000141750	17	39210541	39225945	STAC2
rs8134520	0.930663	L1	ENSG00000141959	21	44300051	44327376	PFKL
rs4818906	0.964199	L3	ENSG00000141959	21	44300051	44327376	PFKL
rs3847647	0.985283	L1	ENSG00000142082	11	215030	236931	SIRT3
rs519592	0.999978	L2	ENSG00000142082	11	215030	236931	SIRT3
rs7246422	0.995089	L1	ENSG00000142549	19	51311644	51330891	IGLON5
rs769897	1	L2	ENSG00000142583	1	9035106	9088478	SLC2A5
rs2478869	0.800231	L1	ENSG00000142583	1	9035106	9088478	SLC2A5
rs77917183	0.99951	L3	ENSG00000142583	1	9035106	9088478	SLC2A5
rs2473349	0.885841	NA	ENSG00000142634	1	15409888	15430339	EFHD2
rs12116966	0.85189	L2	ENSG00000142657	1	10398592	10420511	PGD
rs4970520	0.976069	L1	ENSG00000142733	1	27355184	27366961	MAP3K6
rs10753521	0.728799	L1	ENSG00000142798	1	21822244	21937310	HSPG2
rs2488762	0.935485	L1	ENSG00000143079	1	112396214	112463456	CTTNBP2NL
rs10753688	0.780835	L3	ENSG00000143149	1	165662216	165698562	ALDH9A1
rs12408101	1	L1	ENSG00000143149	1	165662216	165698562	ALDH9A1
rs6676447	0.740863	L1	ENSG00000143164	1	167935783	168075843	DCAF6
rs2348732	0.910421	L4	ENSG00000143198	1	165631213	165661796	MGST3
rs9333372	0.526686	L3	ENSG00000143198	1	165631213	165661796	MGST3
rs3813639	0.669001	L2	ENSG00000143322	1	179099330	179229684	ABL2
rs75060212	0.9936	L1	ENSG00000143353	1	219173869	219212865	LYPLAL1
rs3820539	0.573675	L1	ENSG00000143363	1	151008420	151035713	PRUNE1
rs35309985	1	L2	ENSG00000143409	1	150996549	151008376	MINDY1
rs6664220	0.999992	L4	ENSG00000143409	1	150996549	151008376	MINDY1
rs2769264	0.693436	L2	ENSG00000143416	1	151364304	151372707	SELENBP1
rs17564336	0.814042	L1	ENSG00000143416	1	151364304	151372707	SELENBP1
rs12743272	0.552706	L2	ENSG00000143537	1	155050566	155062775	ADAM15
rs41264285	1	L1	ENSG00000143537	1	155050566	155062775	ADAM15
rs11578178	0.925867	L1	ENSG00000143603	1	154697455	154870281	KCNN3
rs10754532	1	L2	ENSG00000143653	1	246724409	246768137	SCCPDH
rs6426331	0.990897	L3	ENSG00000143653	1	246724409	246768137	SCCPDH
rs3314	0.537686	L1	ENSG00000143653	1	246724409	246768137	SCCPDH
rs4926461	0.999993	L4	ENSG00000143653	1	246724409	246768137	SCCPDH
rs17713568	0.537357	L1	ENSG00000143727	2	264140	278283	ACP1
rs3014254	0.691335	L1	ENSG00000143776	1	226989865	227318492	CDC42BPA
rs10753410	0.839625	L1	ENSG00000143819	1	225810124	225845563	EPHX1
rs782791	0.514298	L2	ENSG00000143847	1	203026491	203078740	PPFIA4
rs10920550	0.881373	NA	ENSG00000143847	1	203026491	203078740	PPFIA4
rs11580190	0.589356	NA	ENSG00000143847	1	203026491	203078740	PPFIA4
rs13012704	0.998819	L2	ENSG00000143891	2	38666081	38741237	GALM
rs7558501	0.59083	L1	ENSG00000143924	2	42169353	42332548	EML4
rs1048704	0.999997	L1	ENSG00000144040	2	72942036	73075619	SFXN5
rs10469888	0.848662	L1	ENSG00000144115	2	88170295	88186636	THNSL2
rs116594156	0.58652	L4	ENSG00000144115	2	88170295	88186636	THNSL2
rs6708153	0.638431	L1	ENSG00000144120	2	119679167	119686507	TMEM177
rs1667098	0.934565	L1	ENSG00000144134	2	113627229	113643396	RABL2A
rs66470738	1	L4	ENSG00000144152	2	112138385	112188218	FBLN7
rs3979376	0.999999	L2	ENSG00000144152	2	112138385	112188218	FBLN7
rs11900461	0.927887	L1	ENSG00000144199	2	97083583	97094882	FAHD2B
rs10203361	0.72956	L1	ENSG00000144306	2	174395730	174429575	SCRN3
rs4972493	0.999793	L3	ENSG00000144320	2	175923882	176002839	LNPK
rs147575323	0.999534	L2	ENSG00000144320	2	175923882	176002839	LNPK
rs150345524	0.7905	L3	ENSG00000144381	2	197486584	197516737	HSPD1
rs9876026	0.743909	L2	ENSG00000144559	3	11790442	11846919	TAMM41
rs13028225	1	L1	ENSG00000144567	2	219176225	219185475	RETREG2
rs6776689	0.529584	NA	ENSG00000144619	3	2098813	3057959	CNTN4
rs729654	0.54883	L1	ENSG00000144647	3	43079229	43106085	POMGNT2
rs444944	1	L1	ENSG00000144711	3	12897043	13283281	IQSEC1
rs7650482	0.999978	L1	ENSG00000144712	3	12796472	12834804	CAND2
rs146159281	0.999968	L1	ENSG00000144741	3	66133610	66388116	SLC25A26
rs332363	0.623914	NA	ENSG00000144741	3	66133610	66388116	SLC25A26
rs3853159	0.97579	L1	ENSG00000144746	3	69084937	69106092	ARL6IP5
rs6773379	0.966362	L2	ENSG00000144834	3	111998739	112013887	TAGLN3
rs9881405	0.999998	L1	ENSG00000144867	3	133784023	133825772	SRPRB
rs2049229	0.643815	L2	ENSG00000144895	3	150546678	150586016	EIF2A
rs6763844	0.936412	L1	ENSG00000144895	3	150546678	150586016	EIF2A
rs4646720	0.768691	L2	ENSG00000144908	3	126103562	126197994	ALDH1L1
rs234010	0.999909	L1	ENSG00000144959	3	172630249	172711218	NCEH1
rs144140050	0.512341	L2	ENSG00000145087	3	120908072	121424761	STXBP5L
rs843358	0.999997	L1	ENSG00000145191	3	184135038	184146127	EIF2B5
rs4634107	0.952133	L1	ENSG00000145192	3	186613060	186621318	AHSG
rs28504033	0.721224	L3	ENSG00000145214	4	958887	986895	DGKQ
rs4690197	0.850427	L4	ENSG00000145214	4	958887	986895	DGKQ
rs11726637	0.999895	L1	ENSG00000145214	4	958887	986895	DGKQ
rs7700970	1	L1	ENSG00000145692	5	79111809	79132288	BHMT
rs12652533	0.547912	L1	ENSG00000145715	5	87267883	87391931	RASA1
rs353281	0.518771	L1	ENSG00000145882	5	149358037	149369653	PCYOX1L
rs10054004	0.998907	L2	ENSG00000145882	5	149358037	149369653	PCYOX1L
rs11134938	0.649798	L2	ENSG00000145920	5	175796310	175884021	CPLX2
rs7735794	0.527703	L1	ENSG00000145920	5	175796310	175884021	CPLX2
rs1421378	0.516335	L1	ENSG00000146070	6	46704201	46735693	PLA2G7
rs1546299	1	L1	ENSG00000146151	6	55434373	55579197	HMGCLL1
rs12196247	1	L1	ENSG00000146386	6	139028745	139043302	ABRACL
rs9321367	0.731432	L1	ENSG00000146409	6	132769370	132813339	SLC18B1
rs2811689	0.616662	L1	ENSG00000146411	6	133987581	134052624	SLC2A12
rs6930281	0.817111	L1	ENSG00000146426	6	154832697	155257723	TIAM2
rs73670309	0.76575	L1	ENSG00000146540	7	996986	1138260	C7orf50
rs6959710	1	L3	ENSG00000146648	7	55019017	55211628	EGFR
rs7334	0.649944	NA	ENSG00000146648	7	55019017	55211628	EGFR
rs3823882	0.726713	L2	ENSG00000146701	7	76048051	76067508	MDH2
rs1637028	0.999835	L1	ENSG00000146701	7	76048051	76067508	MDH2
rs10255049	0.599363	L1	ENSG00000146729	7	55951793	56000181	NIPSNAP2
rs816167	0.933933	L2	ENSG00000146729	7	55951793	56000181	NIPSNAP2
rs16887011	1	L1	ENSG00000147471	8	37762595	37779768	PLPBP
rs6980974	0.998484	L1	ENSG00000147533	8	41488200	41511095	GOLGA7
rs55878528	1	L1	ENSG00000147576	8	66432492	66468907	ADHFE1
rs268652	0.997751	L2	ENSG00000147592	8	70635318	70669185	LACTB2
rs2449526	0.537882	L1	ENSG00000147649	8	97644184	97730260	MTDH
rs72684223	0.912687	NA	ENSG00000147676	8	119165034	119245673	MAL2
rs873884	0.999942	L1	ENSG00000147799	8	144529179	144685846	ARHGAP39
rs2305496	0.553013	L3	ENSG00000147813	8	143574785	143578649	NAPRT
rs10099134	0.998595	L2	ENSG00000147813	8	143603210	143609773	PYCR3
rs12348423	1	L1	ENSG00000147853	9	4709556	4742043	AK3
rs414762	0.951898	L6	ENSG00000147853	9	4709556	4742043	AK3
rs1888639	0.919187	L2	ENSG00000147853	9	4709556	4742043	AK3
rs10815065	0.52224	L4	ENSG00000147853	9	4709556	4742043	AK3
rs4146740	1	L1	ENSG00000148057	9	83623049	83644130	IDNK
rs1411836	0.750524	L1	ENSG00000148082	9	89005771	89178818	SHC3
rs167394	0.999913	L2	ENSG00000148175	9	121338987	121370304	STOM
rs57248636	0.571656	L3	ENSG00000148175	9	121338987	121370304	STOM
rs12156434	0.973096	L4	ENSG00000148175	9	121338987	121370304	STOM
rs306772	0.694895	L1	ENSG00000148180	9	121207794	121332843	GSN
rs818702	0.976813	L1	ENSG00000148218	9	113386312	113401290	ALAD
rs1805313	1	L4	ENSG00000148218	9	113386312	113401290	ALAD
rs8177812	0.999992	L6	ENSG00000148218	9	113386312	113401290	ALAD
rs1578592	0.996269	L2	ENSG00000148218	9	113386312	113401290	ALAD
rs1179034	0.991684	L2	ENSG00000148290	9	133351758	133356676	SURF1
rs1179038	0.999849	L1	ENSG00000148290	9	133351758	133356676	SURF1
rs7852803	0.985336	L3	ENSG00000148290	9	133351758	133356676	SURF1
rs10114996	0.791528	L1	ENSG00000148344	9	129738331	129753042	PTGES
rs6602828	0.940226	L1	ENSG00000148468	10	15211643	15371289	FAM171A1
rs10430578	0.72114	L2	ENSG00000148482	10	17951839	18043292	SLC39A12
rs2478573	0.566021	NA	ENSG00000148482	10	17951839	18043292	SLC39A12
rs1147611	0.52149	L1	ENSG00000148834	10	104235356	104267459	GSTO1
rs6584592	0.835244	L3	ENSG00000148834	10	104235356	104267459	GSTO1
rs276210	0.644051	L2	ENSG00000148834	10	104235356	104267459	GSTO1
rs11191559	0.912155	L1	ENSG00000148842	10	102918294	103090222	CNNM2
rs12224705	0.813099	L2	ENSG00000149084	11	43680680	43856617	HSD17B12
rs57635800	0.615837	L1	ENSG00000149084	11	43680680	43856617	HSD17B12
rs11032943	0.999944	L2	ENSG00000149089	11	34853094	34916379	APIP
rs6592284	0.999693	L1	ENSG00000149196	11	86302211	86345943	HIKESHI
rs547243	0.999312	L1	ENSG00000149218	11	95089846	95132645	ENDOD1
rs1792131	0.607652	L1	ENSG00000149256	11	78652829	79441030	TENM4
rs1043418	1	L5	ENSG00000149260	11	77066961	77126155	CAPN5
rs505841	0.64649	L1	ENSG00000149269	11	77322017	77474635	PAK1
rs755726	0.583637	L1	ENSG00000149679	20	62388634	62407285	CABLES2
rs1140239	0.610724	L1	ENSG00000149927	16	30005514	30023270	DOC2A
rs2406918	0.651192	L1	ENSG00000149972	11	99020949	100358885	CNTN5
rs10763654	0.755358	L1	ENSG00000150054	10	28050993	28334486	MPP7
rs12162090	0.944215	L1	ENSG00000150394	16	61647242	62037035	CDH8
rs41286997	0.690342	L1	ENSG00000150456	13	20728731	20773961	EEF1AKMT1
rs10928627	0.620334	NA	ENSG00000150540	2	137964020	138016364	HNMT
rs11133132	0.786132	L1	ENSG00000150627	4	176065841	176182818	WDR17
rs4329999	0.820342	L1	ENSG00000150656	18	74534500	74587212	CNDP1
rs2230469	0.634662	L1	ENSG00000150867	10	22534854	22714578	PIP4K2A
rs4148866	0.565416	L1	ENSG00000150967	12	122920951	122981649	ABCB9
rs73850882	0.999973	L2	ENSG00000151012	4	138164097	138242349	SLC7A11
rs2175818	1	L1	ENSG00000151012	4	138164097	138242349	SLC7A11
rs10766486	0.903061	L1	ENSG00000151116	11	18529609	18588747	UEVLD
rs7972807	0.998053	L1	ENSG00000151233	12	42081845	42144874	GXYLT1
rs3741007	0.990562	L2	ENSG00000151376	11	86441108	86672636	ME3
rs61703751	0.52453	L1	ENSG00000151376	11	86441108	86672636	ME3
rs73271265	0.54102	L1	ENSG00000151413	14	31489956	31861224	NUBPL
rs8010603	0.670916	L2	ENSG00000151413	14	31489956	31861224	NUBPL
rs34273339	0.736459	L2	ENSG00000151414	1	198156994	198322420	NEK7
rs10223256	0.842005	L1	ENSG00000151422	5	108747841	109196841	FER
rs337276	0.995104	L1	ENSG00000151470	4	129093317	129116640	C4orf33
rs2597781	0.991165	L2	ENSG00000151552	4	17460261	17512206	QDPR
rs72722201	0.979856	L2	ENSG00000151611	4	145599042	145660033	MMAA
rs113518121	0.540478	L1	ENSG00000151611	4	145599042	145660033	MMAA
rs4242715	0.936193	L1	ENSG00000151640	10	132186948	132205759	DPYSL4
rs4940	0.581388	L3	ENSG00000151689	2	190343570	190371665	INPP1
rs6716998	0.56182	NA	ENSG00000151689	2	190343570	190371665	INPP1
rs2067454	1	L2	ENSG00000151689	2	190343570	190371665	INPP1
rs6761929	0.638294	L1	ENSG00000152128	2	134455759	134719000	TMEM163
rs12476204	0.576841	L1	ENSG00000152256	2	172555373	172608669	PDK1
rs4247303	0.999839	L1	ENSG00000152291	2	85318027	85328251	TGOLN2
rs7707252	0.565129	L1	ENSG00000152413	5	79372636	79514134	HOMER1
rs7915167	0.783638	L1	ENSG00000152465	10	15102584	15168693	NMT2
rs1520203	1	L3	ENSG00000152492	3	191329085	191398659	CCDC50
rs461336	0.531294	L1	ENSG00000152495	5	111223653	111494886	CAMK4
rs216535	0.992963	L3	ENSG00000152495	5	111223653	111494886	CAMK4
rs1422072	0.971854	L1	ENSG00000152503	5	115124762	115180546	TRIM36
rs12656216	0.999996	L2	ENSG00000152620	5	36192589	36242279	NADK2
rs6550098	0.591409	L1	ENSG00000152642	3	32105689	32168709	GPD1L
rs2060780	0.9997	L3	ENSG00000152642	3	32105689	32168709	GPD1L
rs3897473	0.914386	L1	ENSG00000152749	13	94601857	94634661	GPR180
rs9513416	0.578501	L4	ENSG00000152767	13	98142562	98455176	FARP1
rs1792	0.828005	L2	ENSG00000152767	13	98142562	98455176	FARP1
rs425872	0.639888	L1	ENSG00000152932	5	58582221	58859394	RAB3C
rs17767306	0.628176	NA	ENSG00000152969	4	6026199	6200591	JAKMIP1
rs7378329	0.999812	L2	ENSG00000152969	4	6026199	6200591	JAKMIP1
rs7191492	0.999836	L1	ENSG00000153048	16	8852942	8869012	CARHSP1
rs4619405	1	L2	ENSG00000153048	16	8852942	8869012	CARHSP1
rs2437708	0.952743	L3	ENSG00000153048	16	8852942	8869012	CARHSP1
rs73774355	0.663002	L3	ENSG00000153113	5	96525267	96779595	CAST
rs2351245	0.617393	L1	ENSG00000153113	5	96525267	96779595	CAST
rs6836986	0.999857	L1	ENSG00000153132	4	140388453	140427661	CLGN
rs2277119	0.839427	L1	ENSG00000153291	6	46652915	46678190	SLC25A27
rs6935157	0.55747	L4	ENSG00000153291	6	46652915	46678190	SLC25A27
rs7737692	0.993331	L1	ENSG00000153395	5	1456480	1523962	LPCAT1
rs6868277	0.993549	L2	ENSG00000153395	5	1456480	1523962	LPCAT1
rs9923395	0.999572	L3	ENSG00000153406	16	4461691	4495763	NMRAL1
rs1291695	1	L2	ENSG00000153406	16	4461691	4495763	NMRAL1
rs17137037	0.999844	L1	ENSG00000153406	16	4461691	4495763	NMRAL1
rs8046837	0.966276	L4	ENSG00000153406	16	4461691	4495763	NMRAL1
rs12917680	0.867759	L5	ENSG00000153406	16	4461691	4495763	NMRAL1
rs4907642	0.774228	L2	ENSG00000153531	13	113399611	113453488	ADPRHL1
rs9924118	0.675994	L1	ENSG00000153815	16	81444808	81711762	CMIP
rs4806092	0.721902	L1	ENSG00000153902	19	35124513	35142451	LGI4
rs10873697	0.60143	NA	ENSG00000153904	1	85318481	85578363	DDAH1
rs12038062	0.992207	L2	ENSG00000153904	1	85318481	85578363	DDAH1
rs12532723	0.750453	L2	ENSG00000153956	7	81946444	82443956	CACNA2D1
rs7515509	0.519453	L2	ENSG00000154027	1	77282019	77559966	AK5
rs3509	0.997464	L1	ENSG00000154027	1	77282019	77559966	AK5
rs2881632	0.610108	L1	ENSG00000154079	6	70566917	70589569	SDHAF4
rs12790613	1	L1	ENSG00000154127	11	122655722	122814473	UBASH3B
rs73150352	0.654168	L1	ENSG00000154174	3	100363431	100401089	TOMM70
rs2642040	0.546521	L4	ENSG00000154217	17	67377281	67697256	PITPNC1
rs11653754	0.629327	L1	ENSG00000154217	17	67377281	67697256	PITPNC1
rs9895770	1	L1	ENSG00000154229	17	66302613	66810743	PRKCA
rs11544715	0.805353	L2	ENSG00000154265	17	69244311	69327244	ABCA5
rs34173705	0.989049	L2	ENSG00000154305	1	222618097	222668007	MIA3
rs715454	1	L1	ENSG00000154678	7	31751179	32428131	PDE1C
rs9975977	0.718682	L2	ENSG00000154721	21	25639258	25717562	JAM2
rs6777976	0.680878	L1	ENSG00000154814	3	16265160	16350299	OXNAD1
rs6076312	0.639804	NA	ENSG00000154930	20	25006230	25058980	ACSS1
rs7265950	0.736982	L2	ENSG00000154930	20	25006230	25058980	ACSS1
rs4346902	0.761936	L1	ENSG00000155034	7	5431335	5513809	FBXL18
rs852447	0.996428	L2	ENSG00000155034	7	5431335	5513809	FBXL18
rs1130496	0.502984	L1	ENSG00000155093	7	157539056	158587823	PTPRN2
rs1407977	0.705691	L1	ENSG00000155158	9	15163622	15307360	TTC39B
rs2242661	0.892829	L1	ENSG00000155304	21	14371115	14383484	HSPA13
rs11102522	0.849207	L2	ENSG00000155367	1	112709994	112715332	PPM1J
rs1242724	0.998945	L1	ENSG00000155463	14	22766522	22773042	OXA1L
rs2306169	0.846139	L1	ENSG00000155660	7	149003062	149028662	PDIA4
rs4871827	1	L1	ENSG00000155792	8	119873717	120050918	DEPTOR
rs12201388	0.999998	L2	ENSG00000155906	6	151398898	151452158	RMND1
rs7832921	0.640472	L1	ENSG00000155970	8	17027238	17122642	MICU3
rs7815255	0.884463	L2	ENSG00000156172	8	95244913	95269201	CFAP418
rs2514558	0.997554	L1	ENSG00000156172	8	95244913	95269201	CFAP418
rs9790644	0.812216	L3	ENSG00000156219	4	76011184	76114048	ART3
rs9995300	0.998561	L1	ENSG00000156219	4	76011184	76114048	ART3
rs11850704	0.721698	L1	ENSG00000156411	14	103912288	103928269	ATP5MJ
rs749106	0.944646	L2	ENSG00000156515	10	69269984	69401884	HK1
rs4746850	0.910621	L1	ENSG00000156515	10	69269984	69401884	HK1
rs9293938	0.598432	L2	ENSG00000156535	6	73695785	73828316	CD109
rs6933300	1	L1	ENSG00000156535	6	73695785	73828316	CD109
rs154235	0.748592	L1	ENSG00000157020	3	10293131	10321112	SEC13
rs10490817	0.536698	NA	ENSG00000157087	3	10324023	10708007	ATP2B2
rs12734919	0.998807	L2	ENSG00000157181	1	186375838	186421378	ODR4
rs1134688	0.677798	L1	ENSG00000157184	1	53196792	53214197	CPT2
rs2273944	1	L2	ENSG00000157326	14	23953734	23969279	DHRS4
rs3742494	0.940892	L1	ENSG00000157326	14	23953734	23969279	DHRS4
rs11075762	0.976679	L1	ENSG00000157349	16	70289663	70335305	DDX19B
rs78782130	0.999958	L1	ENSG00000157353	16	70454595	70480274	FCSK
rs1131941	0.528559	L7	ENSG00000157379	14	24290598	24299780	DHRS1
rs1051883	0.795242	L4	ENSG00000157379	14	24290598	24299780	DHRS1
rs61578424	0.61505	L1	ENSG00000157445	3	54122547	55074557	CACNA2D3
rs7174277	0.738765	L1	ENSG00000157470	15	59372693	59523555	FAM81A
rs13047344	0.662392	L3	ENSG00000157617	21	41885112	41954018	C2CD2
rs2236440	0.997047	L1	ENSG00000157617	21	41885112	41954018	C2CD2
rs73221458	0.864258	L2	ENSG00000157617	21	41885112	41954018	C2CD2
rs1731947	0.922307	L1	ENSG00000157680	7	137381037	137847092	DGKI
rs11632435	0.588892	L1	ENSG00000157766	15	88803436	88875353	ACAN
rs4664114	0.965606	L1	ENSG00000157827	2	152335174	152649826	FMNL2
rs7535528	1	L1	ENSG00000157881	1	2508537	2526597	PANK4
rs13244634	0.999996	L1	ENSG00000157954	7	5190196	5233840	WIPI2
rs2034648	1	L1	ENSG00000157985	2	235494043	236131793	AGAP1
rs2244942	0.773236	L2	ENSG00000158109	1	3625015	3630127	TPRG1L
rs2251098	0.901412	L1	ENSG00000158109	1	3625015	3630127	TPRG1L
rs3816730	0.606486	L1	ENSG00000158186	3	138347648	138405534	MRAS
rs12604488	0.873353	L1	ENSG00000158270	18	316737	500722	COLEC12
rs3993436	0.628688	L1	ENSG00000158457	7	129144707	129169699	TSPAN33
rs13243618	0.9237	NA	ENSG00000158457	7	129144707	129169699	TSPAN33
rs11236448	0.993049	L1	ENSG00000158555	11	75434640	75525941	GDPD5
rs11265277	0.966184	L1	ENSG00000158716	1	159780932	159782543	DUSP23
rs11584887	0.654797	NA	ENSG00000158716	1	159780932	159782543	DUSP23
rs12548175	0.809669	L1	ENSG00000158806	8	22024125	22036897	NPM2
rs12550716	0.921614	L3	ENSG00000158806	8	22024125	22036897	NPM2
rs748468	0.999956	L4	ENSG00000158806	8	22024125	22036897	NPM2
rs11786089	0.856506	L1	ENSG00000158863	8	22089150	22104911	FHIP2B
rs12094497	0.999999	L1	ENSG00000158864	1	161197104	161214723	NDUFS2
rs4379692	0.97318	L2	ENSG00000158869	1	161215234	161220699	FCER1G
rs28703151	1	L1	ENSG00000158887	1	161304735	161309968	MPZ
rs1450763	0.999976	L1	ENSG00000159063	11	78095244	78139660	ALG8
rs9975975	0.748736	L1	ENSG00000159131	21	33503931	33543491	GART
rs75407717	1	L1	ENSG00000159200	21	34513142	34615113	RCAN1
rs35177343	0.702992	NA	ENSG00000159228	21	36069941	36073166	CBR1
rs2835267	0.912971	L1	ENSG00000159228	21	36069941	36073166	CBR1
rs735142	0.751329	L2	ENSG00000159228	21	36069941	36073166	CBR1
rs2835267	0.735991	L2	ENSG00000159231	21	36069941	36073166	CBR1
rs2232852	0.669162	L1	ENSG00000159348	1	202961873	202967275	CYB5R1
rs2024724	1	L3	ENSG00000159423	1	18871430	18902724	ALDH4A1
rs59798360	1	L4	ENSG00000159423	1	18871430	18902724	ALDH4A1
rs4292	0.849078	L1	ENSG00000159640	17	63477061	63498380	ACE
rs4236482	0.537689	L1	ENSG00000159784	7	143353400	143362770	FAM131B
rs2242394	0.775918	L1	ENSG00000160072	1	1471765	1497848	ATAD3B
rs1571148	0.73023	L2	ENSG00000160072	1	1471765	1497848	ATAD3B
rs73231644	0.660386	NA	ENSG00000160194	21	42879644	42913304	NDUFV3
rs7278528	0.839573	L1	ENSG00000160194	21	42879644	42913304	NDUFV3
rs62229179	0.65637	L1	ENSG00000160209	21	43719094	43762307	PDXK
rs7435	0.989008	L1	ENSG00000160216	21	43865223	43987592	AGPAT3
rs11552066	0.875259	L1	ENSG00000160226	21	44328944	44339402	CFAP410
rs3788150	0.89534	L1	ENSG00000160255	21	44885953	44931989	ITGB2
rs4819217	1	L1	ENSG00000160285	21	46188141	46228824	LSS
rs11701121	0.840268	L1	ENSG00000160305	21	46458891	46570015	DIP2A
rs2839337	0.980771	L2	ENSG00000160307	21	46598604	46605208	S100B
rs8130477	0.590445	L1	ENSG00000160307	21	46598604	46605208	S100B
rs28505901	0.745494	L1	ENSG00000160360	9	136327476	136359605	GPSM1
rs34602228	0.592777	L2	ENSG00000160439	19	55039108	55071291	RDH13
rs62122059	0.999996	L1	ENSG00000160439	19	55039108	55071291	RDH13
rs11216164	1	L1	ENSG00000160584	11	116843402	117098437	SIK3
rs45439091	0.783364	L1	ENSG00000160703	11	119166568	119184016	NLRX1
rs11708872	0.616287	L1	ENSG00000160746	3	43354859	43691594	ANO10
rs11264361	0.851258	L1	ENSG00000160752	1	155308748	155320666	FDPS
rs11774212	0.855152	L1	ENSG00000160959	8	144517992	144525172	LRRC14
rs4925825	0.865797	L1	ENSG00000160972	8	144477969	144502121	PPP1R16A
rs41275227	1	L1	ENSG00000160993	7	102456238	102464863	ALKBH4
rs843337	0.619755	L1	ENSG00000161204	3	184186095	184194012	ABCF3
rs712012	1	L1	ENSG00000161217	3	196214222	196287957	PCYT1A
rs2567332	1	L2	ENSG00000161267	3	197509783	197573323	BDH1
rs2484	0.99999	L3	ENSG00000161267	3	197509783	197573323	BDH1
rs34918916	0.505072	L1	ENSG00000161281	19	36150922	36152449	COX7A1
rs17206372	1	L2	ENSG00000161281	19	36150922	36152449	COX7A1
rs33938422	0.999997	L1	ENSG00000161513	17	74862497	74873031	FDXR
rs112162280	1	L3	ENSG00000161714	17	45108959	45133354	PLCD3
rs7201584	0.717797	L1	ENSG00000162066	16	2520357	2531422	AMDHD2
rs879620	0.933294	L4	ENSG00000162104	16	3953387	4116442	ADCY9
rs2230739	0.999992	L1	ENSG00000162104	16	3953387	4116442	ADCY9
rs2283497	0.527766	L3	ENSG00000162104	16	3953387	4116442	ADCY9
rs1881535	0.662758	L1	ENSG00000162174	11	62337448	62393412	ASRGL1
rs4687552	0.80368	L1	ENSG00000162267	3	52794768	52808799	ITIH3
rs56386473	0.999996	L1	ENSG00000162368	1	47333790	47394866	CMPK1
rs7555040	1	L3	ENSG00000162368	1	47333790	47394866	CMPK1
rs443751	0.977948	L1	ENSG00000162377	1	52684449	52698347	COA7
rs113441120	0.80613	L1	ENSG00000162378	1	52726453	52827336	ZYG11B
rs78078784	0.633482	L2	ENSG00000162390	1	54542257	54639192	ACOT11
rs1616691	1	L1	ENSG00000162390	1	54542257	54639192	ACOT11
rs11580158	0.683443	NA	ENSG00000162444	1	9997206	10016021	RBP7
rs6699769	0.520819	L1	ENSG00000162616	1	77979175	78017964	DNAJB4
rs7543433	0.547126	NA	ENSG00000162688	1	99850361	99924023	AGL
rs2494211	0.719958	L1	ENSG00000162728	1	160081538	160090563	KCNJ9
rs2301298	0.999918	L1	ENSG00000162735	1	160276807	160286348	PEX19
rs6674938	0.929063	L1	ENSG00000162836	1	147629652	147670524	ACP6
rs4356705	0.99014	L1	ENSG00000162869	2	48440598	48515391	PPP1R21
rs13006059	0.807647	L1	ENSG00000162882	2	42767089	42792593	HAAO
rs73121394	0.999795	L2	ENSG00000162909	1	223701593	223776018	CAPN2
rs6699339	0.656859	NA	ENSG00000162909	1	223701593	223776018	CAPN2
rs10915946	0.744124	L1	ENSG00000162909	1	223701593	223776018	CAPN2
rs2952345	0.77215	L1	ENSG00000162999	2	183078559	183100008	DUSP19
rs16823976	0.726693	L2	ENSG00000162999	2	183078559	183100008	DUSP19
rs2251775	0.999734	L3	ENSG00000162999	2	183078559	183100008	DUSP19
rs6740930	0.937372	L1	ENSG00000163032	2	17539126	17657018	VSNL1
rs142043221	0.797716	L2	ENSG00000163050	1	226940286	226987544	COQ8A
rs10048745	1	L1	ENSG00000163219	2	68679601	68826833	ARHGAP25
rs10938483	0.500526	L1	ENSG00000163288	4	46993723	47426447	GABRB1
rs4972668	0.511578	L1	ENSG00000163328	2	174431571	174487094	GPR155
rs2061690	0.682942	L1	ENSG00000163346	1	154944076	154956123	PBXIP1
rs9859192	0.999089	L2	ENSG00000163406	3	121894401	121944188	SLC15A2
rs4494199	0.691643	L1	ENSG00000163431	1	201896456	201946588	LMOD1
rs1863703	0.565078	L2	ENSG00000163481	2	218663892	218672002	RNF25
rs6766740	0.5879	L1	ENSG00000163528	3	14112077	14124870	CHCHD4
rs857849	0.715002	L3	ENSG00000163563	1	158831351	158849506	MNDA
rs71632651	0.999338	L1	ENSG00000163565	1	158999968	159055155	IFI16
rs56193304	1	L1	ENSG00000163596	2	202773150	202871766	ICA1L
rs6772709	0.999317	L1	ENSG00000163630	3	63228315	63616924	SYNPR
rs11706359	0.999996	L1	ENSG00000163655	3	155870650	155944020	GMPS
rs62245551	0.999682	L1	ENSG00000163703	3	9933793	9945413	CRELD1
rs2531756	0.999998	L1	ENSG00000163818	3	45823316	45916042	LZTFL1
rs2191032	0.580838	NA	ENSG00000163818	3	45823316	45916042	LZTFL1
rs167189	1	L1	ENSG00000163864	3	139560180	139678017	NMNAT3
rs10935341	0.623482	L2	ENSG00000163864	3	139560180	139678017	NMNAT3
rs57939493	0.999157	L1	ENSG00000163866	1	34712737	34859755	SMIM12
rs9850030	0.6845	L1	ENSG00000163882	3	184361710	184368596	POLR2H
rs545580	0.972116	L2	ENSG00000163931	3	53224712	53256052	TKT
rs3773732	1	L1	ENSG00000163932	3	53156009	53192717	PRKCD
rs11130351	0.559131	L3	ENSG00000163932	3	53156009	53192717	PRKCD
rs1864367	0.991869	L1	ENSG00000163933	3	53088483	53130453	RFT1
rs28706421	0.77229	L2	ENSG00000163956	4	3503612	3532446	LRPAP1
rs1622883	1	L1	ENSG00000163956	4	3503612	3532446	LRPAP1
rs4916599	0.999684	L1	ENSG00000163975	3	196980590	197029835	MELTF
rs13152324	0.965956	L1	ENSG00000163995	4	7965310	8158832	ABLIM2
rs6830624	1	L1	ENSG00000164039	4	103077592	103099870	BDH2
rs4695836	0.535395	L1	ENSG00000164106	4	173384701	173406380	SCRG1
rs1445942	0.66894	L1	ENSG00000164171	5	52989340	53094779	ITGA2
rs3212641	0.996765	L3	ENSG00000164171	5	52989340	53094779	ITGA2
rs7725246	0.522608	L2	ENSG00000164172	5	53095679	53110063	MOCS2
rs162231	0.579319	L1	ENSG00000164182	5	60945177	61154531	NDUFAF2
rs295544	0.998681	L2	ENSG00000164182	5	60945177	61154531	NDUFAF2
rs37217	0.997311	L2	ENSG00000164187	5	36098407	36151887	LMBRD2
rs6869756	0.580337	L1	ENSG00000164237	5	10275875	10307902	CMBL
rs7712412	0.708635	L1	ENSG00000164253	5	77425970	77620611	WDR41
rs12351	0.912242	L1	ENSG00000164292	5	95713522	95824383	RHOBTB3
rs35820499	0.999956	L1	ENSG00000164300	5	80111651	80256048	SERINC5
rs1882328	0.973905	L1	ENSG00000164303	4	184088706	184221230	ENPP6
rs1463999	0.878297	L2	ENSG00000164303	4	184088706	184221230	ENPP6
rs17482078	0.997668	L1	ENSG00000164307	5	96760810	96808100	ERAP1
rs34009167	0.503632	L1	ENSG00000164326	5	71719275	71721048	CARTPT
rs10515191	0.506539	L1	ENSG00000164347	5	74721206	74767147	GFM2
rs13153324	0.99349	L1	ENSG00000164398	5	131949973	132012243	ACSL6
rs25887	0.772124	L2	ENSG00000164398	5	131949973	132012243	ACSL6
rs449840	0.537737	L2	ENSG00000164530	6	36948263	36964837	PI16
rs62406523	0.826813	L1	ENSG00000164530	6	36948263	36964837	PI16
rs831380	0.533359	L3	ENSG00000164530	6	36948263	36964837	PI16
rs1023035	0.999887	L4	ENSG00000164530	6	36948263	36964837	PI16
rs56389635	0.873246	L2	ENSG00000164535	7	6409126	6484190	DAGLB
rs315867	0.99387	L1	ENSG00000164619	7	33904308	34156427	BMPER
rs41098	0.984554	L1	ENSG00000164620	5	141636950	141641064	RELL2
rs73207246	0.716267	L3	ENSG00000164733	8	11842524	11869533	CTSB
rs2645419	0.997924	L2	ENSG00000164733	8	11842524	11869533	CTSB
rs1293295	0.572777	L1	ENSG00000164733	8	11842524	11869533	CTSB
rs59331088	0.905235	L1	ENSG00000164764	8	73064543	73124088	SBSPON
rs11770520	0.712892	L1	ENSG00000164885	7	151053815	151057897	CDK5
rs4836273	0.915513	NA	ENSG00000164904	5	126531200	126595362	ALDH7A1
rs6990544	0.98624	L4	ENSG00000164929	8	103140713	103230305	BAALC
rs62527611	0.500553	L2	ENSG00000164929	8	103140713	103230305	BAALC
rs10100139	0.91404	L1	ENSG00000164929	8	103140713	103230305	BAALC
rs2917548	1	L1	ENSG00000164933	8	103398635	103415189	SLC25A32
rs2381117	0.698395	L1	ENSG00000164976	9	34366666	34376898	MYORG
rs7046232	0.673608	L3	ENSG00000165060	9	69035751	69079076	FXN
rs9411182	1	L1	ENSG00000165060	9	69035751	69079076	FXN
rs1572030	0.999718	L1	ENSG00000165118	9	83938311	83956986	C9orf64
rs1436934	0.969606	L2	ENSG00000165118	9	83938311	83956986	C9orf64
rs2296707	0.571267	L1	ENSG00000165140	9	94603133	94640249	FBP1
rs7031053	0.814253	L1	ENSG00000165233	9	93096217	93113283	CARD19
rs7028251	0.957705	L1	ENSG00000165238	9	93184122	93320572	WNK2
rs10130590	0.635089	L1	ENSG00000165410	14	34709113	34714823	CFL2
rs61958133	0.988085	L1	ENSG00000165416	13	52652709	52700909	SUGT1
rs9596668	0.823707	NA	ENSG00000165416	13	52652709	52700909	SUGT1
rs12805294	0.999992	L3	ENSG00000165434	11	74330316	74398433	PGM2L1
rs12049823	0.565015	L1	ENSG00000165434	11	74330316	74398433	PGM2L1
rs9796208	0.974657	L1	ENSG00000165475	13	20403666	20525873	CRYL1
rs6602566	0.996132	L1	ENSG00000165609	10	12165330	12196144	NUDT5
rs62578989	0.756752	NA	ENSG00000165661	9	136206333	136245812	QSOX2
rs3812584	0.705761	L1	ENSG00000165688	9	136410630	136427992	PMPCA
rs28670671	0.548889	L1	ENSG00000165802	9	137447570	137459334	NSMF
rs7922608	0.565248	L2	ENSG00000165806	10	113679162	113730907	CASP7
rs12762208	0.598485	L1	ENSG00000165806	10	113679162	113730907	CASP7
rs4463814	1	L1	ENSG00000165912	11	47177522	47186443	PACSIN3
rs10904741	0.722752	L1	ENSG00000165983	10	16436943	16513745	PTER
rs113489119	0.522266	L1	ENSG00000166086	11	134069071	134152001	JAM3
rs12780796	0.612346	NA	ENSG00000166135	10	100529072	100559998	HIF1AN
rs75482283	0.694401	L2	ENSG00000166165	14	103519667	103522833	CKB
rs7154948	0.78713	L1	ENSG00000166170	14	103556545	103562657	BAG5
rs3127255	0.987013	L1	ENSG00000166171	10	101570560	101609662	DPCD
rs12770335	0.71873	L1	ENSG00000166224	10	70815905	70895816	SGPL1
rs11040939	0.687206	L1	ENSG00000166340	11	6612768	6619448	TPP1
rs77467869	0.525581	L1	ENSG00000166347	18	74250846	74291973	CYB5A
rs10839797	0.760524	L1	ENSG00000166387	11	7513298	7657127	PPFIBP2
rs3816253	0.566446	L1	ENSG00000166411	15	78131498	78171945	IDH3A
rs12910273	0.691496	L1	ENSG00000166426	15	78340353	78348225	CRABP1
rs120908	0.757948	L1	ENSG00000166501	16	23835983	24220611	PRKCB
rs40191	0.983316	L1	ENSG00000166548	16	66508003	66552544	TK2
rs17150001	0.93205	L1	ENSG00000166575	11	87037844	87328824	TMEM135
rs2249210	0.655041	L5	ENSG00000166598	12	103930107	103953931	HSP90B1
rs10750027	0.999993	L1	ENSG00000166682	11	113687547	113706373	TMPRSS5
rs730168	0.990747	L1	ENSG00000166816	16	75111860	75116780	LDHD
rs324015	0.978968	L2	ENSG00000166888	12	57095408	57132139	STAT6
rs3001426	0.728738	L1	ENSG00000166888	12	57095408	57132139	STAT6
rs3751327	0.576633	L1	ENSG00000166896	12	57906039	57959148	ATP23
rs11172262	0.523621	L1	ENSG00000166908	12	57591174	57603418	PIP4K2C
rs12964519	0.998229	L1	ENSG00000166974	18	34976928	35143470	MAPRE2
rs7457787	1	L1	ENSG00000166997	7	100119634	100125508	CNPY4
rs409856	0.508232	L1	ENSG00000167178	15	74100311	74138540	ISLR2
rs4886747	0.999969	L1	ENSG00000167196	15	75903876	75942511	FBXO22
rs1317421	0.889371	L1	ENSG00000167280	17	79074824	79088599	ENGASE
rs2256195	1	L1	ENSG00000167363	17	82735615	82751196	FN3K
rs2884737	0.994116	L1	ENSG00000167397	16	31090842	31095980	VKORC1
rs4803989	1	L2	ENSG00000167414	19	46633953	46636541	GNG8
rs1566172	1	L1	ENSG00000167414	19	46633953	46636541	GNG8
rs1005774	0.995659	L3	ENSG00000167414	19	46633953	46636541	GNG8
rs6503947	0.99972	L1	ENSG00000167434	17	60149942	60170899	CA4
rs12979379	0.904956	L3	ENSG00000167468	19	1103982	1106791	GPX4
rs8103188	0.562408	L2	ENSG00000167468	19	1103982	1106791	GPX4
rs56102177	0.531644	L1	ENSG00000167487	19	18637025	18671721	KLHL26
rs9932581	1	L2	ENSG00000167508	16	88651935	88663161	MVD
rs4782395	1	L1	ENSG00000167508	16	88651935	88663161	MVD
rs4785577	0.994426	L1	ENSG00000167526	16	89560677	89564542	RPL13
rs34014405	0.751536	L1	ENSG00000167535	12	48813794	48828941	CACNB3
rs28713630	0.966474	L1	ENSG00000167614	19	54415219	54436904	TTYH1
rs892161	0.784282	L1	ENSG00000167676	19	4502192	4518486	PLIN4
rs8102428	0.611818	L2	ENSG00000167676	19	4502192	4518486	PLIN4
rs12936197	0.640721	L1	ENSG00000167693	17	799310	979776	NXN
rs12943242	0.999973	L1	ENSG00000167699	17	757097	782294	GLOD4
rs3744270	0.992573	L1	ENSG00000167720	17	2303383	2325260	SRR
rs11650024	0.7925	L1	ENSG00000167861	17	74950742	74973166	HID1
rs9900213	0.971404	L1	ENSG00000167925	17	42188799	42194532	GHDC
rs1046502	0.803492	L2	ENSG00000167962	16	1997654	2009821	ZNF598
rs3803695	1	L1	ENSG00000167969	16	2239402	2252300	ECI1
rs323065	0.951817	L1	ENSG00000167971	16	2177180	2196605	CASKIN1
rs35911561	0.985703	L1	ENSG00000168268	3	52524385	52535054	NT5DC2
rs7523348	1	L1	ENSG00000168275	1	234373456	234385080	COA6
rs4387990	1	L1	ENSG00000168306	3	58505136	58537283	ACOX2
rs1464047	0.535732	L1	ENSG00000168314	3	39467198	39529479	MOBP
rs75468430	1	L5	ENSG00000168393	2	241675747	241686944	DTYMK
rs35454903	0.93596	L4	ENSG00000168393	2	241675747	241686944	DTYMK
rs7574264	0.999751	L1	ENSG00000168393	2	241675747	241686944	DTYMK
rs78881147	0.999999	L3	ENSG00000168393	2	241675747	241686944	DTYMK
rs71430377	0.999999	L2	ENSG00000168397	2	241637213	241673857	ATG4B
rs7740	0.999995	L1	ENSG00000168397	2	241637213	241673857	ATG4B
rs4461204	0.712839	NA	ENSG00000168702	2	140231423	142131016	LRP1B
rs3895838	1	L2	ENSG00000168765	1	109687814	109709039	GSTM1
rs12745189	0.704807	NA	ENSG00000168765	1	109656099	109665496	GSTM4
rs620077	1	L3	ENSG00000168765	1	109687814	109709039	GSTM1
rs11075762	0.999907	L1	ENSG00000168872	16	70289663	70335305	DDX19B
rs1057258	0.604515	L1	ENSG00000168918	2	233059967	233207903	INPP5D
rs3135872	0.525736	L1	ENSG00000168924	4	1811479	1856156	LETM1
rs28730543	1	L1	ENSG00000168952	14	24809454	25050147	STXBP6
rs11628331	0.504254	L4	ENSG00000168952	14	24809454	25050147	STXBP6
rs768972	0.553244	L3	ENSG00000168952	14	24809454	25050147	STXBP6
rs4239242	0.890882	L1	ENSG00000168961	17	27629798	27649560	LGALS9
rs1026740	0.99856	L1	ENSG00000168993	4	784957	826129	CPLX1
rs4268634	0.507752	L1	ENSG00000169062	13	114281601	114305817	UPF3A
rs892149	0.998191	L2	ENSG00000169169	19	49690898	49713731	CPT1C
rs61189653	0.899674	L1	ENSG00000169169	19	49690898	49713731	CPT1C
rs28362590	0.998828	L1	ENSG00000169228	5	177301198	177303744	RAB24
rs11097965	0.553603	L1	ENSG00000169288	4	77862830	77952785	MRPL1
rs2036459	0.920975	NA	ENSG00000169288	4	77862830	77952785	MRPL1
rs2059483	0.997575	L1	ENSG00000169299	4	37826660	37862937	PGM2
rs11921267	0.516786	L1	ENSG00000169359	3	155821024	155854456	SLC33A1
rs4886714	0.630004	L1	ENSG00000169410	15	75463251	75579315	PTPN9
rs17515466	0.514792	L1	ENSG00000169499	8	38901235	38973912	PLEKHA2
rs7835508	0.99998	L2	ENSG00000169499	8	38901235	38973912	PLEKHA2
rs59689988	0.622825	NA	ENSG00000169599	2	69396113	69437628	NFU1
rs7561466	0.578686	L1	ENSG00000169599	2	69396113	69437628	NFU1
rs4842860	1	L1	ENSG00000169609	15	82988441	83011641	C15orf40
rs4074069	0.504583	L1	ENSG00000169660	17	82418318	82442645	HEXD
rs4789774	0.51333	L2	ENSG00000169660	17	82418318	82442645	HEXD
rs2018703	0.687228	L1	ENSG00000169715	16	56625475	56627112	MT1E
rs72861756	1	L2	ENSG00000169738	17	82035136	82037709	DCXR
rs113680823	0.980643	L1	ENSG00000169738	17	82035136	82037709	DCXR
rs58169051	0.511178	L4	ENSG00000169764	2	63840952	63891562	UGP2
rs329487	0.853085	NA	ENSG00000169764	2	63840952	63891562	UGP2
rs2702306	0.809543	L1	ENSG00000169857	15	33858782	34075155	AVEN
rs6657364	0.676722	L1	ENSG00000169905	1	179839967	179877803	TOR1AIP2
rs3772556	0.788482	L1	ENSG00000170017	3	105366909	105576900	ALCAM
rs4455597	0.795829	L1	ENSG00000170231	5	160187367	160238735	FABP6
rs10831676	1	L1	ENSG00000170242	11	11841423	11961887	USP47
rs6780220	0.702459	L2	ENSG00000170266	3	32996609	33097202	GLB1
rs11129545	0.750203	L1	ENSG00000170266	3	32996609	33097202	GLB1
rs12265758	0.763809	L1	ENSG00000170430	10	129467190	129770983	MGMT
rs10829627	1	L2	ENSG00000170430	10	129467190	129770983	MGMT
rs4759187	0.94996	L1	ENSG00000170439	12	55681736	55684611	METTL7B
rs2563315	0.514962	L1	ENSG00000170458	5	140631728	140633700	CD14
rs6816224	0.851547	L2	ENSG00000170502	4	87422573	87459455	NUDT9
rs9392441	0.998478	L1	ENSG00000170542	6	2887270	2903309	SERPINB9
rs318490	1	L2	ENSG00000170542	6	2887270	2903309	SERPINB9
rs76086401	0.999904	L3	ENSG00000170542	6	2887270	2903309	SERPINB9
rs1209879	0.537593	L1	ENSG00000170619	8	144841042	144853736	COMMD5
rs2135034	0.603161	L1	ENSG00000170624	5	155870344	156767788	SGCD
rs6474051	0.999845	L1	ENSG00000170791	8	56211686	56218809	CHCHD7
rs1048830	0.726862	L1	ENSG00000170855	12	120443964	120446384	TRIAP1
rs112599750	0.999987	L1	ENSG00000170876	3	14125015	14143680	TMEM43
rs12648093	0.994975	L1	ENSG00000170917	4	122888697	122922968	NUDT6
rs7119617	0.675349	L1	ENSG00000171202	11	85647967	85656547	TMEM126A
rs2304850	0.999935	L2	ENSG00000171298	17	80101556	80119881	GAA
rs4889818	0.584433	L1	ENSG00000171298	17	80101556	80119881	GAA
rs12640135	0.827558	L1	ENSG00000171476	4	56647988	56681899	HOPX
rs17843929	0.96798	L1	ENSG00000171497	4	158709127	158723396	PPID
rs9918016	0.697962	L2	ENSG00000171503	4	158671968	158710742	ETFDH
rs589827	0.686043	L1	ENSG00000171533	11	75586918	75669038	MAP6
rs640927	0.508492	L2	ENSG00000171533	11	75586918	75669038	MAP6
rs9430648	0.983027	L1	ENSG00000171608	1	9629889	9729114	PIK3CD
rs4908554	0.991861	L1	ENSG00000171680	1	6467122	6520074	PLEKHG5
rs13330130	0.686097	L3	ENSG00000171724	16	77788564	77980107	VAT1L
rs2344920	0.883084	L2	ENSG00000171724	16	77788564	77980107	VAT1L
rs254823	0.998485	L1	ENSG00000171724	16	77788564	77980107	VAT1L
rs6675165	0.816554	NA	ENSG00000171793	1	40979300	41012565	CTPS1
rs4453027	1	L1	ENSG00000171793	1	40979300	41012565	CTPS1
rs2998141	0.996542	L1	ENSG00000171798	10	133160219	133226412	KNDC1
rs11064503	0.596464	L1	ENSG00000171840	12	564296	663589	NINJ2
rs2273454	0.521911	L2	ENSG00000171861	17	782353	792509	MRM3
rs2249542	0.907407	L1	ENSG00000171861	17	782353	792509	MRM3
rs1799990	0.590515	L1	ENSG00000171867	20	4686350	4701590	PRNP
rs2305801	0.999999	L1	ENSG00000171903	19	15912367	15934867	CYP4F11
rs59244949	0.843192	L1	ENSG00000171914	15	62390526	62844631	TLN2
rs187069008	0.943798	L2	ENSG00000171951	2	223596940	223602361	SCG2
rs8077176	0.877147	L1	ENSG00000171953	17	17977409	18039209	ATPAF2
rs12040361	0.659687	L1	ENSG00000171960	1	42658335	42676758	PPIH
rs3895736	1	L1	ENSG00000172053	3	49095932	49105130	QARS1
rs7204240	0.994908	L1	ENSG00000172137	16	71358713	71390436	CALB2
rs62526662	0.748374	NA	ENSG00000172164	8	120535745	120813273	SNTB1
rs4871100	0.865073	L1	ENSG00000172164	8	120535745	120813273	SNTB1
rs6043660	0.961242	L2	ENSG00000172264	20	13995369	16053197	MACROD2
rs6122514	0.597076	L1	ENSG00000172315	20	46684365	46689444	TP53RK
rs977102	0.802263	L1	ENSG00000172340	3	67360460	67654612	SUCLG2
rs13076634	0.621352	L4	ENSG00000172340	3	67360460	67654612	SUCLG2
rs9309817	0.513341	L2	ENSG00000172340	3	67360460	67654612	SUCLG2
rs3726	0.980086	L2	ENSG00000172345	15	81309053	81324183	STARD5
rs34145308	0.998897	L1	ENSG00000172345	15	81309053	81324183	STARD5
rs7165705	0.934374	L3	ENSG00000172345	15	81309053	81324183	STARD5
rs72641150	0.639053	L1	ENSG00000172380	1	67701475	67833467	GNG12
rs6677274	0.999636	L2	ENSG00000172456	1	59296638	59810647	FGGY
rs591512	0.974497	L3	ENSG00000172456	1	59296638	59810647	FGGY
rs1626067	0.811508	L1	ENSG00000172508	11	67414968	67425607	CARNS1
rs34715063	0.993997	L1	ENSG00000172575	15	38488103	38565575	RASGRP1
rs4367907	0.529303	L1	ENSG00000172661	10	45727200	45792964	WASHC2C
rs675531	0.994726	L1	ENSG00000172673	6	127708072	127918631	THEMIS
rs2394675	0.522955	L3	ENSG00000172731	10	70298970	70382650	LRRC20
rs3812699	0.942264	L1	ENSG00000172731	10	70298970	70382650	LRRC20
rs3750764	0.586538	L2	ENSG00000172731	10	70298970	70382650	LRRC20
rs11599440	0.999547	L4	ENSG00000172731	10	70298970	70382650	LRRC20
rs2992854	0.843944	L1	ENSG00000172785	9	120837	179147	ZNG1A
rs2280177	0.996853	L1	ENSG00000172794	17	74670578	74747335	RAB37
rs77779142	0.952761	L1	ENSG00000172803	11	65833834	65856896	SNX32
rs654638	0.970178	L2	ENSG00000172803	11	65833834	65856896	SNX32
rs4895187	0.918521	L1	ENSG00000172869	5	119037772	119249138	DMXL1
rs12792323	0.993363	L1	ENSG00000172935	11	69004395	69013382	MRGPRF
rs7744	0.793614	L1	ENSG00000172939	3	38165089	38255484	OXSR1
rs2593454	0.99947	L1	ENSG00000172954	2	30447226	30644225	LCLAT1
rs55897749	0.999998	L1	ENSG00000172992	17	45023338	45061131	DCAKD
rs62183913	0.598124	L1	ENSG00000173166	2	203394345	203535335	RAPH1
rs6556883	0.980429	L2	ENSG00000173221	5	95751319	95822726	GLRX
rs68044534	0.999529	L1	ENSG00000173221	5	95751319	95822726	GLRX
rs10934559	0.704686	L1	ENSG00000173226	3	121769761	121835079	IQCB1
rs873110	0.731632	L1	ENSG00000173267	10	86958599	86963258	SNCG
rs10887685	0.527775	L2	ENSG00000173267	10	86958599	86963258	SNCG
rs7103375	0.999677	L1	ENSG00000173432	11	18239223	18248668	SAA2
rs60031276	0.78135	L1	ENSG00000173457	11	64244479	64246943	PPP1R14B
rs35254471	0.523284	L1	ENSG00000173546	15	75674322	75712848	CSPG4
rs111451035	0.935511	L2	ENSG00000173599	11	66848417	66958386	PC
rs6764459	0.912347	L1	ENSG00000173705	3	33150043	33218810	SUSD5
rs11720386	0.809775	L3	ENSG00000173705	3	33150043	33218810	SUSD5
rs1061238	0.518324	L1	ENSG00000174177	16	88706483	88715396	CTU2
rs6703261	0.999948	L1	ENSG00000174514	1	205568885	205602918	MFSD4A
rs12365382	0.907635	L1	ENSG00000174672	11	1389899	1462689	BRSK2
rs10073462	0.999693	L3	ENSG00000174705	5	172325000	172454525	SH3PXD2B
rs79554556	0.998609	L2	ENSG00000174705	5	172325000	172454525	SH3PXD2B
rs2731686	0.510258	L1	ENSG00000174705	5	172325000	172454525	SH3PXD2B
rs11644048	0.999957	L1	ENSG00000174939	16	29900375	29919864	ASPHD1
rs5030437	0.546113	L1	ENSG00000175104	11	36483769	36510272	TRAF6
rs12125987	0.610863	L1	ENSG00000175130	1	32333839	32336233	MARCKSL1
rs17577590	0.986439	L2	ENSG00000175309	5	178208471	178232802	PHYKPL
rs6899215	0.964186	L3	ENSG00000175309	5	178208471	178232802	PHYKPL
rs60109456	0.695856	L2	ENSG00000175376	11	65996545	66002176	EIF1AD
rs10214381	0.986492	L1	ENSG00000175414	5	176365487	176401865	ARL10
rs2638	0.533761	L1	ENSG00000175471	5	94703690	95285094	MCTP1
rs153291	0.638172	L2	ENSG00000175471	5	94703690	95285094	MCTP1
rs6984825	0.999999	L3	ENSG00000175606	8	73972437	73982783	TMEM70
rs12547746	0.514872	L2	ENSG00000175606	8	73972437	73982783	TMEM70
rs7501812	1	L1	ENSG00000175662	17	17843511	17972422	TOM1L2
rs14879	1	L1	ENSG00000175806	8	10054292	10428891	MSRA
rs4439176	0.999557	L2	ENSG00000175806	8	10054292	10428891	MSRA
rs7721640	0.945857	L1	ENSG00000176055	5	90458209	90474771	MBLAC2
rs4460780	0.887742	L1	ENSG00000176148	11	33039417	33105943	TCP11L1
rs10082455	0.588552	L1	ENSG00000176244	10	15075475	15088776	ACBD7
rs67341648	0.63977	NA	ENSG00000176244	10	15075475	15088776	ACBD7
rs10914567	0.99903	L3	ENSG00000176261	1	32600172	32650903	ZBTB8OS
rs704885	0.999942	L2	ENSG00000176261	1	32600172	32650903	ZBTB8OS
rs810835	0.882121	L1	ENSG00000176261	1	32600172	32650903	ZBTB8OS
rs12044887	1	L2	ENSG00000176393	1	201982372	202006147	RNPEP
rs13375435	0.541319	L1	ENSG00000176393	1	201982372	202006147	RNPEP
rs1569061	0.623923	L1	ENSG00000176410	7	73680918	73683453	DNAJC30
rs774053	1	L2	ENSG00000176422	12	56468578	56479708	SPRYD4
rs7302925	0.992279	L1	ENSG00000176422	12	56468578	56479708	SPRYD4
rs2014626	0.964587	L3	ENSG00000176490	19	2714567	2721372	DIRAS1
rs35616977	0.550116	L1	ENSG00000176533	19	2511219	2702694	GNG7
rs9720404	0.79118	L1	ENSG00000176595	8	1973677	2006936	KBTBD11
rs3743979	0.999718	L4	ENSG00000176715	16	89088375	89164121	ACSF3
rs35561531	0.994577	L1	ENSG00000176715	16	89088375	89164121	ACSF3
rs12922653	0.673062	L5	ENSG00000176715	16	89088375	89164121	ACSF3
rs72819363	0.992264	L6	ENSG00000176715	16	89088375	89164121	ACSF3
rs4701140	0.976784	L1	ENSG00000176783	5	179550554	179610012	RUFY1
rs298563	0.925117	L1	ENSG00000176788	5	17065598	17276843	BASP1
rs78008916	0.508793	L2	ENSG00000176946	2	241584405	241637158	THAP4
rs6994704	1	L2	ENSG00000176956	8	143157914	143160711	LY6H
rs8080168	0.543271	L2	ENSG00000176974	17	18327860	18363563	SHMT1
rs4880091	0.548978	L1	ENSG00000176978	9	137110542	137118309	DPP7
rs9727993	0.997032	L2	ENSG00000177000	1	11785723	11806455	MTHFR
rs1801133	1	L1	ENSG00000177000	1	11785723	11806455	MTHFR
rs7732543	1	L1	ENSG00000177034	5	79976716	79991262	MTX3
rs12054697	0.993361	L2	ENSG00000177034	5	79976716	79991262	MTX3
rs598746	0.999024	L1	ENSG00000177098	11	118133377	118152888	SCN4B
rs7928606	0.978254	L1	ENSG00000177105	11	3826978	3840959	RHOG
rs11246277	0.626107	L1	ENSG00000177106	11	694438	727727	EPS8L2
rs78901850	0.999545	L1	ENSG00000177156	11	747415	765012	TALDO1
rs12224894	0.573553	L1	ENSG00000177225	11	767220	777488	GATD1
rs11603680	0.993606	L1	ENSG00000177542	11	790475	798281	SLC25A22
rs7946354	0.974721	L2	ENSG00000177542	11	790475	798281	SLC25A22
rs11716613	0.794668	L1	ENSG00000177646	3	128879596	128924003	ACAD9
rs16852884	0.850493	NA	ENSG00000177646	3	128879596	128924003	ACAD9
rs61876748	0.512552	L1	ENSG00000177697	11	832887	839831	CD151
rs11246340	0.703969	NA	ENSG00000177697	11	832887	839831	CD151
rs62091797	0.850235	L1	ENSG00000177728	17	75441159	75500452	TMEM94
rs11265321	0.862167	L1	ENSG00000177807	1	159998651	160070160	KCNJ10
rs28439945	0.7131	L2	ENSG00000177830	11	867859	915058	CHID1
rs10466744	1	L1	ENSG00000177830	11	867859	915058	CHID1
rs2760082	0.625246	L1	ENSG00000177868	1	42807052	42817397	SVBP
rs939916	0.999999	L1	ENSG00000177963	11	207708	215113	RIC8A
rs7848919	0.999719	L1	ENSG00000178445	9	6532467	6645729	GLDC
rs35872509	0.844242	NA	ENSG00000178445	9	6532467	6645729	GLDC
rs2118653	0.870886	L3	ENSG00000178445	9	6532467	6645729	GLDC
rs820514	0.998489	L2	ENSG00000178445	9	6532467	6645729	GLDC
rs408800	0.974967	L2	ENSG00000178773	16	89575758	89597246	CPNE7
rs11854704	0.591414	L1	ENSG00000178802	15	74890005	74902219	MPI
rs59095288	0.976834	L1	ENSG00000178814	8	144051266	144063965	OPLAH
rs12051691	0.993593	L2	ENSG00000178921	17	8247618	8270491	PFAS
rs10468467	0.54861	L1	ENSG00000178921	17	8247618	8270491	PFAS
rs6954	0.999038	L1	ENSG00000178922	1	43450989	43453989	HYI
rs3755963	0.51562	L2	ENSG00000178950	4	849276	932373	GAK
rs6842808	0.694646	L1	ENSG00000178950	4	849276	932373	GAK
rs3845352	0.999998	L1	ENSG00000178965	1	74568117	74673792	ERICH3
rs6089552	0.78859	L1	ENSG00000179242	20	61252261	61940617	CDH4
rs9523318	0.748256	L1	ENSG00000179399	13	91398621	92873682	GPC5
rs12926897	0.986626	L2	ENSG00000179889	16	14974591	15139339	PDXDC1
rs9931608	0.58672	NA	ENSG00000180185	16	1826967	1840207	FAHD1
rs3750089	0.582067	NA	ENSG00000180354	7	30134986	30162762	MTURN
rs7406188	0.99999	L2	ENSG00000180616	17	73165010	73176633	SSTR2
rs1044145	1	L1	ENSG00000180667	1	207043849	207052980	YOD1
rs9580111	0.960738	L1	ENSG00000180776	13	21348784	21459370	ZDHHC20
rs7082396	0.942634	L2	ENSG00000180817	10	70202835	70233911	PPA1
rs10823496	1	L1	ENSG00000180817	10	70202835	70233911	PPA1
rs6985555	0.646898	L1	ENSG00000180900	8	143790920	143815773	SCRIB
rs4447462	0.696409	L1	ENSG00000180901	17	75032575	75065889	KCTD2
rs7370843	0.999995	L2	ENSG00000180902	2	241734602	241768816	D2HGDH
rs6761047	0.620988	L4	ENSG00000180902	2	241734602	241768816	D2HGDH
rs71430382	0.600371	L1	ENSG00000180902	2	241734602	241768816	D2HGDH
rs7569717	0.803757	L5	ENSG00000180902	2	241734602	241768816	D2HGDH
rs2294820	0.999999	L1	ENSG00000180957	22	27851669	27920134	PITPNB
rs2311381	0.742754	NA	ENSG00000181019	16	69706996	69726668	NQO1
rs12232410	0.992966	L1	ENSG00000181019	16	69706996	69726668	NQO1
rs6952	1	L1	ENSG00000181029	19	7680833	7687703	TRAPPC5
rs3740015	0.741095	L1	ENSG00000181192	10	12068954	12123221	DHTKD1
rs7966433	1	L1	ENSG00000181234	12	128267170	128707911	TMEM132C
rs709678	0.889656	L1	ENSG00000181523	17	80206716	80220923	SGSH
rs6803404	0.798078	L1	ENSG00000181789	3	129249606	129277773	COPG1
rs34414475	0.999985	L1	ENSG00000181826	4	37590800	37686376	RELL1
rs11809443	0.946239	L1	ENSG00000181873	1	228165804	228182257	IBA57
rs2236295	0.957385	L1	ENSG00000181915	10	62804720	62808479	ADO
rs7248888	0.993937	L1	ENSG00000182013	19	46466491	46471563	PNMA8A
rs28547012	0.930978	L1	ENSG00000182054	15	90083045	90102477	IDH2
rs1820248	1	L2	ENSG00000182149	16	71845996	71931199	IST1
rs10520720	0.977738	L2	ENSG00000182175	15	93035271	93089211	RGMA
rs17706224	0.576747	L1	ENSG00000182175	15	93035271	93089211	RGMA
rs77126947	0.99845	L3	ENSG00000182175	15	93035271	93089211	RGMA
rs2623193	0.759971	L1	ENSG00000182253	15	99098217	99135593	SYNM
rs11838267	0.560372	L1	ENSG00000182326	12	6988259	7071032	C1S
rs3208787	0.995654	L1	ENSG00000182446	17	81556887	81648465	NPLOC4
rs11628901	0.66366	L1	ENSG00000182512	14	95533503	95544724	GLRX5
rs9909380	0.997403	L1	ENSG00000182534	17	76672551	76711004	MXRA7
rs11222620	0.530404	NA	ENSG00000182667	11	131370478	132336822	NTM
rs3940746	0.794951	L2	ENSG00000182718	15	60347134	60402883	ANXA2
rs318018	0.741009	L1	ENSG00000182836	5	41306952	41510628	PLCXD3
rs6520063	0.992596	L2	ENSG00000182858	22	49900229	49918438	ALG12
rs9977704	0.594061	L2	ENSG00000182871	21	45405165	45513720	COL18A1
rs73907602	0.999462	L1	ENSG00000182871	21	45405165	45513720	COL18A1
rs11246377	0.789527	L1	ENSG00000183020	11	924881	1012245	AP2A2
rs1273356	0.889778	L1	ENSG00000183044	16	8674596	8784575	ABAT
rs72988410	0.853191	L1	ENSG00000183186	19	405445	409147	C2CD4C
rs10153004	0.845571	L1	ENSG00000183208	15	90233808	90245811	GDPGP1
rs5746852	0.984786	L1	ENSG00000183597	22	20017014	20067164	TANGO2
rs4819867	0.996265	L2	ENSG00000183597	22	20017014	20067164	TANGO2
rs10749291	0.998744	L1	ENSG00000183605	10	119140767	119165714	SFXN4
rs6828553	0.631527	L1	ENSG00000183783	4	44173903	44448809	KCTD8
rs654128	1	L1	ENSG00000183807	6	116752197	116765719	FAM162B
rs78262814	0.917944	L2	ENSG00000183828	14	105172938	105181323	NUDT14
rs11625862	0.984642	L1	ENSG00000183828	14	105172938	105181323	NUDT14
rs12870	0.998156	L1	ENSG00000184047	12	122207663	122227456	DIABLO
rs249399	0.662592	L2	ENSG00000184076	22	29767369	29770413	UQCR10
rs469189	0.511312	L2	ENSG00000184117	22	29554808	29581327	NIPSNAP1
rs2229866	0.931666	L1	ENSG00000184144	1	205042937	205078289	CNTN2
rs28600944	1	L1	ENSG00000184164	22	49918167	49927540	CRELD2
rs7675987	0.956859	L1	ENSG00000184178	4	52872982	53366066	SCFD2
rs77316573	1	L1	ENSG00000184207	16	2211593	2214840	PGP
rs11626972	0.969877	L1	ENSG00000184227	14	73567620	73575658	ACOT2
rs1859910	0.99822	L2	ENSG00000184227	14	73537143	73543796	ACOT1
rs2076113	0.981863	L1	ENSG00000184381	22	38111495	38214778	PLA2G6
rs17635872	0.934093	L1	ENSG00000184508	15	90929968	90935196	HDDC3
rs80335370	0.630402	L1	ENSG00000184524	11	787115	790113	CEND1
rs7380824	0.601597	L1	ENSG00000184584	5	139475533	139482935	STING1
rs1436138	0.951826	L2	ENSG00000184640	17	77280569	77500596	SEPTIN9
rs93075	0.865484	L1	ENSG00000184640	17	77280569	77500596	SEPTIN9
rs11726185	0.651231	NA	ENSG00000184985	4	7192538	7742836	SORCS2
rs13110208	0.998226	L3	ENSG00000184985	4	7192538	7742836	SORCS2
rs2494732	0.999975	L1	ENSG00000185100	14	104724229	104747325	ADSS1
rs12756284	0.567721	L1	ENSG00000185104	1	50437028	50960267	FAF1
rs3759571	1	L1	ENSG00000185215	14	103121476	103137439	TNFAIP2
rs6873666	0.762245	L3	ENSG00000185305	5	53883942	54310582	ARL15
rs2872895	0.557661	L1	ENSG00000185345	6	161347417	162727775	PRKN
rs478338	0.894597	L1	ENSG00000185418	15	101653596	101724473	TARS3
rs28588020	0.5852	L1	ENSG00000185518	15	91099950	91302565	SV2B
rs7893773	0.976311	L2	ENSG00000185532	10	50990888	52298423	PRKG1
rs1871631	0.616303	L1	ENSG00000185532	10	50990888	52298423	PRKG1
rs77971640	0.991759	L2	ENSG00000185567	14	104937244	104978374	AHNAK2
rs710175	0.999945	L2	ENSG00000185666	22	32507820	33058381	SYN3
rs10483168	1	L1	ENSG00000185666	22	32507820	33058381	SYN3
rs2053254	0.953187	L2	ENSG00000185722	17	4163821	4263995	ANKFY1
rs72626215	0.999985	L1	ENSG00000185800	19	45782947	45792845	DMWD
rs7207516	0.586214	L1	ENSG00000185813	17	81900958	81911432	PCYT2
rs6712455	0.774587	L1	ENSG00000186132	2	119302225	119366834	C2orf76
rs4888800	0.944351	L1	ENSG00000186153	16	78099400	79212667	WWOX
rs78723052	0.850569	L2	ENSG00000186153	16	78099400	79212667	WWOX
rs17008613	0.796242	L2	ENSG00000186205	1	220786352	220819659	MTARC1
rs2642438	1	L1	ENSG00000186205	1	220786352	220819659	MTARC1
rs62435218	0.890515	L1	ENSG00000186340	6	169215780	169254050	THBS2
rs28376962	0.955137	L3	ENSG00000186716	22	23179704	23318037	BCR
rs7259802	0.942671	L1	ENSG00000186994	19	8322584	8343262	KANK3
rs6777141	0.60311	L2	ENSG00000187091	3	38007496	38029642	PLCD1
rs1573855	0.538943	L1	ENSG00000187109	12	76036585	76084735	NAP1L1
rs55786757	0.922209	L1	ENSG00000187135	19	29525994	29564551	VSTM2B
rs10196366	0.594925	L1	ENSG00000187231	2	179101678	179264832	SESTD1
rs3824538	0.996389	L1	ENSG00000187239	9	129887187	130043189	FNBP1
rs1135062	0.997909	L1	ENSG00000187244	19	44809071	44821421	BCAM
rs5219	0.716608	L1	ENSG00000187486	11	17365172	17389331	KCNJ11
rs7989761	0.5856	L2	ENSG00000187676	13	31199975	31332276	B3GLCT
rs3813769	1	L1	ENSG00000187688	17	16415571	16437003	TRPV2
rs12684508	0.928684	L1	ENSG00000187764	9	89360787	89498130	SEMA4D
rs31602	0.907085	NA	ENSG00000187867	19	14053363	14062076	PALM3
rs10419451	0.89775	L1	ENSG00000187867	19	14053363	14062076	PALM3
rs3115360	0.501331	L1	ENSG00000188042	2	234493041	234497081	ARL4C
rs2272855	0.936069	L2	ENSG00000188130	22	50245450	50261716	MAPK12
rs3121561	0.992866	L1	ENSG00000188157	1	1020120	1056118	AGRN
rs2282749	0.694488	L1	ENSG00000188338	3	50205246	50221486	SLC38A3
rs4722246	0.510331	L1	ENSG00000188732	7	23680130	23703249	FAM221A
rs2720030	0.508773	L1	ENSG00000188735	12	121712752	121783001	TMEM120B
rs613686	1	L1	ENSG00000188997	11	78171249	78188626	KCTD21
rs6964550	0.627892	L2	ENSG00000189077	7	75986831	75994656	TMEM120A
rs9330298	0.953676	L2	ENSG00000189171	1	153618787	153631360	S100A13
rs999418	0.997268	L1	ENSG00000189171	1	153618787	153631360	S100A13
rs1683354	0.627368	NA	ENSG00000189283	3	59747277	61251459	FHIT
rs1385816	0.998036	L1	ENSG00000189283	3	59747277	61251459	FHIT
rs11190456	0.599987	L1	ENSG00000196072	10	100273280	100286680	BLOC1S2
rs12414884	0.998503	L2	ENSG00000196139	10	5035354	5107686	AKR1C3
rs41265160	1	L1	ENSG00000196154	1	153543613	153550136	S100A4
rs74550285	1	L1	ENSG00000196177	10	123008979	123058290	ACADSB
rs360063	0.863223	L1	ENSG00000196187	1	225845536	225882380	TMEM63A
rs7695	0.671982	L1	ENSG00000196189	1	156147366	156177752	SEMA4A
rs12702088	0.743585	L1	ENSG00000196262	7	44796680	44824564	PPIA
rs17654897	0.509969	L1	ENSG00000196277	3	6770001	7741533	GRM7
rs3892355	1	L1	ENSG00000196365	19	5691834	5720572	LONP1
rs6512654	1	L1	ENSG00000196396	20	50510321	50585241	PTPN1
rs2756139	0.528976	L1	ENSG00000196405	14	99971449	100144236	EVL
rs17170388	0.993608	L1	ENSG00000196511	7	144451941	144836395	TPK1
rs3213690	0.99725	L1	ENSG00000196704	17	68205481	68257712	AMZ2
rs248465	0.963282	L1	ENSG00000196743	5	151212150	151270440	GM2A
rs35545345	0.870665	L2	ENSG00000196839	20	44584896	44652252	ADA
rs2007720	1	L1	ENSG00000196839	20	44584896	44652252	ADA
rs11065688	0.990861	L1	ENSG00000196850	12	110533245	110583318	PPTC7
rs7913176	0.693645	L1	ENSG00000196865	10	113854661	113917194	NHLRC2
rs1273642	0.915654	L1	ENSG00000196961	19	49767001	49807114	AP2A1
rs7554444	0.868461	L1	ENSG00000197106	1	110150494	110202202	SLC6A17
rs75432828	0.915739	L1	ENSG00000197119	14	100291116	100306547	SLC25A29
[truncated: 194 more rows]

## Sheet: Table S4
Supplementary Table 4: Causal pQTLs that are shared or specific to a population or category of populations based on multi-ancestry pQTL fine-mapping at category.PIP>0.5
snp = rsID of the SNP; category = ancestry in which snp was causal; category.pip = Posterior Inclusion Probability for the Category listed to the left; gene = Ensembl Gene ID
SNP	Category	Category.pip	Gene	CHR	Start	End	Gene Symbol
rs11155297	AA_Hisp_NHW	1	ENSG00000001036	6	143494812	143511720	FUCA2
rs7754582	AA_Hisp_NHW	0.601251	ENSG00000001561	6	46129989	46146688	ENPP4
rs7772559	AA_NHW	0.567362	ENSG00000001561	6	46129989	46146688	ENPP4
rs2300887	AA_Hisp_NHW	0.542062	ENSG00000003509	2	37231631	37253403	NDUFAF7
rs1858714	AA_Hisp_NHW	0.996849	ENSG00000003989	8	17497088	17570573	SLC7A2
rs9910163	AA_Hisp_NHW	0.572149	ENSG00000004139	17	28364356	28404049	SARM1
rs2239910	Hisp_NHW	0.591865	ENSG00000004139	17	28364356	28404049	SARM1
rs4698412	AA_Hisp_NHW	0.545158	ENSG00000004468	4	15778275	15853232	CD38
rs2536490	Hisp_NHW	0.506329	ENSG00000005249	7	107044705	107161811	PRKAR2B
rs705379	AA_Hisp_NHW	0.506652	ENSG00000005421	7	95297676	95324532	PON1
rs9914013	Hisp_NHW	0.652626	ENSG00000005882	17	50094737	50112152	PDK2
rs4148639	AA_Hisp_NHW	0.71592	ENSG00000006071	11	17392498	17476894	ABCC8
rs9890200	AA_Hisp_NHW	1	ENSG00000006282	17	50543058	50555852	SPATA20
rs2066973	Hisp_NHW	0.53409	ENSG00000006625	7	30496621	30504841	GGCT
rs38414	AA_Hisp_NHW	0.528406	ENSG00000006625	7	30496621	30504841	GGCT
rs720049	AA_NHW	0.588954	ENSG00000006740	17	12789498	12991643	ARHGAP44
rs59450344	AA_Hisp_NHW	0.544112	ENSG00000007080	19	17933015	17943991	CCDC124
rs2240739	AA_Hisp_NHW	0.980872	ENSG00000007237	17	9910606	10198606	GAS7
rs12595864	AA_Hisp_NHW	0.97871	ENSG00000007516	16	1333638	1349441	BAIAP3
rs12597545	AA_Hisp_NHW	0.998695	ENSG00000007516	16	1333638	1349441	BAIAP3
rs12568431	Hisp_NHW	0.579559	ENSG00000007923	1	6634168	6701924	DNAJC11
rs2239675	AA_Hisp_NHW	0.958257	ENSG00000008394	12	16347142	16609259	MGST1
rs12665758	AA_Hisp_NHW	0.528788	ENSG00000009844	6	142147162	142224685	VTA1
rs58412557	AA_NHW	0.585195	ENSG00000011083	5	150190062	150222788	SLC6A7
rs10076748	Hisp_NHW	0.574741	ENSG00000011083	5	150190062	150222788	SLC6A7
rs683865	AA_Hisp_NHW	0.61589	ENSG00000011105	12	3077355	3286564	TSPAN9
rs8055894	Hisp_NHW	0.514115	ENSG00000011638	16	21158377	21180616	LDAF1
rs3741659	AA_Hisp_NHW	0.558394	ENSG00000012822	12	53708517	53727745	CALCOCO1
rs7766560	AA_Hisp_NHW	0.99988	ENSG00000013375	6	83147324	83193936	PGM3
rs735689	AA_Hisp_NHW	0.6883	ENSG00000013583	12	12974870	13000265	HEBP1
rs850923	AA_Hisp_NHW	0.602679	ENSG00000013583	12	12974870	13000265	HEBP1
rs9386670	AA_Hisp_NHW	0.911651	ENSG00000014123	6	96521595	96555276	UFL1
rs424721	Hisp_NHW	0.59214	ENSG00000015475	22	17734138	17774770	BID
rs307007	AA_Hisp_NHW	0.693776	ENSG00000015676	7	44379119	44490658	NUDCD3
rs329029	Hisp_NHW	0.656339	ENSG00000017797	18	9475009	9538114	RALBP1
rs111896629	AA_Hisp_NHW	1	ENSG00000018699	2	32628032	32821051	TTC27
rs641936	AA_Hisp_NHW	0.733947	ENSG00000020922	11	94415570	94493885	MRE11
rs386713	AA_NHW	0.631615	ENSG00000021355	6	2832332	2841959	SERPINB1
rs131805	AA_Hisp_NHW	0.926413	ENSG00000025708	22	50525752	50530032	TYMP
rs2234197	AA_Hisp_NHW	0.528852	ENSG00000025772	20	44942130	44960397	TOMM34
rs6586160	Hisp_NHW	0.594359	ENSG00000026103	10	88953813	89029605	FAS
rs10456045	AA_NHW	0.710062	ENSG00000026950	6	26402237	26415208	BTN3A1
rs3857549	AA_NHW	0.702464	ENSG00000026950	6	26402237	26415208	BTN3A1
rs76201722	AA_Hisp_NHW	0.954187	ENSG00000027001	13	23730189	23889400	MIPEP
rs1334687	AA_Hisp_NHW	0.704591	ENSG00000029639	6	155256134	155314493	TFB1M
rs5848	AA_NHW	0.616676	ENSG00000030582	17	44345246	44353106	GRN
rs7539716	AA_NHW	0.699552	ENSG00000031698	1	109213918	109238182	SARS1
rs11102964	Hisp_NHW	0.630013	ENSG00000031698	1	109213918	109238182	SARS1
rs4246519	Hisp_NHW	0.715909	ENSG00000031698	1	109213918	109238182	SARS1
rs9932909	Hisp_NHW	0.514549	ENSG00000033011	16	5033702	5087379	ALG1
rs79285890	AA_Hisp_NHW	0.997411	ENSG00000033011	16	5033702	5087379	ALG1
rs11899723	AA_Hisp_NHW	0.511301	ENSG00000035141	2	70295976	70302067	FAM136A
rs3102460	NHW	0.56561	ENSG00000035687	1	244408494	244451909	ADSS2
rs1371766	AA_Hisp_NHW	0.929132	ENSG00000036448	8	2045046	2165552	MYOM2
rs11741091	AA_Hisp_NHW	0.862411	ENSG00000037474	5	6599239	6633291	NSUN2
rs62111893	AA_Hisp_NHW	0.722363	ENSG00000037757	19	13764522	13774282	MRI1
rs11131799	AA_Hisp_NHW	0.999573	ENSG00000038002	4	177430774	177442437	AGA
rs6886	AA_Hisp_NHW	0.958367	ENSG00000042493	2	85394753	85418432	CAPG
rs1877954	AA_Hisp_NHW	0.999998	ENSG00000042493	2	85394753	85418432	CAPG
rs11250253	Hisp_NHW	0.514811	ENSG00000047056	10	1049538	1160991	WDR37
rs2743551	AA_NHW	0.528344	ENSG00000047579	6	15522807	15663058	DTNBP1
rs1993477	AA_Hisp_NHW	0.794328	ENSG00000048392	8	102204502	102238961	RRM2B
rs12042692	AA_Hisp_NHW	0.995698	ENSG00000049239	1	9234774	9271337	H6PD
rs597930	AA_Hisp_NHW	0.90846	ENSG00000049449	11	32091074	32105722	RCN1
rs10515193	Hisp_NHW	0.704747	ENSG00000049860	5	74640023	74722647	HEXB
rs3206824	AA_Hisp_NHW	0.626233	ENSG00000050165	11	11956207	12009769	DKK3
rs10223600	AA_Hisp_NHW	0.658043	ENSG00000050393	6	13786557	13814568	MCUR1
rs7979705	AA_Hisp_NHW	0.850823	ENSG00000050426	12	51047962	51060424	LETMD1
rs1122821	AA_Hisp_NHW	0.66042	ENSG00000051128	19	18929201	18941261	HOMER3
rs2907508	AA_Hisp_NHW	0.804097	ENSG00000053702	12	2825348	2835544	NRIP2
rs7143894	AA_Hisp_NHW	0.903507	ENSG00000053770	14	57268924	57298742	AP5M1
rs7869520	AA_Hisp_NHW	0.950105	ENSG00000054179	9	137048107	137054061	ENTPD2
rs12782273	AA_Hisp_NHW	0.987308	ENSG00000059573	10	95605941	95656711	ALDH18A1
rs1048802	AA_Hisp_NHW	0.748859	ENSG00000060491	20	62804835	62814000	OGFR
rs4955398	AA_NHW	0.851588	ENSG00000060971	3	38103129	38137242	ACAA1
rs670573	AA_Hisp_NHW	0.51938	ENSG00000062582	7	43866558	43869893	MRPS24
rs12462602	AA_Hisp_NHW	0.99088	ENSG00000063241	19	55452985	55462343	ISOC2
rs61555067	AA_Hisp_NHW	0.999974	ENSG00000063241	19	55452985	55462343	ISOC2
rs35628789	Hisp_NHW	0.659628	ENSG00000063245	19	55675226	55709858	EPN1
rs58869521	Hisp_NHW	0.689669	ENSG00000063245	19	55675226	55709858	EPN1
rs2287650	AA_Hisp_NHW	0.654258	ENSG00000063761	14	77800109	77935014	ADCK1
rs11159308	AA_Hisp_NHW	0.92853	ENSG00000063761	14	77800109	77935014	ADCK1
rs7185299	AA_Hisp_NHW	0.976379	ENSG00000063854	16	1795620	1827157	HAGH
rs3211995	AA_Hisp_NHW	0.99441	ENSG00000065054	16	2025356	2039026	SLC9A3R2
rs7752538	Hisp_NHW	0.643752	ENSG00000065060	6	34792083	34877514	BLTP3A
rs1052206	AA_Hisp_NHW	0.761849	ENSG00000065357	12	55927319	55954027	DGKA
rs12942507	Hisp_NHW	0.70847	ENSG00000065559	17	12020829	12143830	MAP2K4
rs11191884	AA_Hisp_NHW	0.558723	ENSG00000065613	10	103967140	104029233	SLK
rs805670	AA_Hisp_NHW	0.809	ENSG00000065613	10	103967140	104029233	SLK
rs11259187	AA_Hisp_NHW	0.555977	ENSG00000065809	10	14518557	14774897	FAM107B
rs35080855	AA_NHW	0.711838	ENSG00000065882	4	37891084	38139175	TBC1D1
rs6575228	Hisp_NHW	0.510247	ENSG00000066427	14	92044496	92106621	ATXN3
rs59932289	AA_Hisp_NHW	0.545486	ENSG00000066583	5	129094749	129114028	ISOC1
rs7230486	AA_NHW	0.579017	ENSG00000066926	18	57544377	57586732	FECH
rs435338	AA_Hisp_NHW	0.672824	ENSG00000066926	18	57544377	57586732	FECH
rs11813585	Hisp_NHW	0.618733	ENSG00000067057	10	3066333	3137718	PFKP
rs2808022	AA_Hisp_NHW	0.531182	ENSG00000067704	1	220094132	220148041	IARS2
rs7904728	AA_Hisp_NHW	0.523798	ENSG00000068383	10	132537787	132783480	INPP5A
rs1133400	AA_Hisp_NHW	0.999963	ENSG00000068383	10	132537787	132783480	INPP5A
rs7616903	Hisp_NHW	0.765334	ENSG00000069849	3	141876124	141926549	ATP1B3
rs1034859	AA_Hisp_NHW	0.771071	ENSG00000069998	22	17137511	17165287	HDHD5
rs1537431	AA_NHW	0.718248	ENSG00000070061	9	108866898	108934328	ELP1
rs7480778	AA_Hisp_NHW	0.570397	ENSG00000070081	11	17208153	17349980	NUCB2
rs1558251	AA_Hisp_NHW	0.542816	ENSG00000070495	17	76712832	76726799	JMJD6
rs1570247	AA_Hisp_NHW	0.87724	ENSG00000070610	9	35736866	35749228	GBA2
rs7790127	Hisp_NHW	0.577921	ENSG00000070669	7	97851677	97872542	ASNS
rs4710127	AA_NHW	0.645592	ENSG00000071242	6	166409364	166906451	RPS6KA2
rs10455	AA_Hisp_NHW	1	ENSG00000071967	2	171522247	171558129	CYBRD1
rs61990120	AA_Hisp_NHW	0.999986	ENSG00000072042	14	67676800	67695793	RDH11
rs28578660	AA_NHW	0.736235	ENSG00000072415	14	67240713	67336061	PALS1
rs2017365	AA_Hisp_NHW	0.938688	ENSG00000072778	17	7217125	7225266	ACADVL
rs17748566	AA_Hisp_NHW	0.99786	ENSG00000072832	4	5748084	5893086	CRMP1
rs149640986	Hisp_NHW	0.670597	ENSG00000072858	3	113532555	113629575	SIDT1
rs16908224	AA_Hisp_NHW	0.998461	ENSG00000072952	11	10573091	10693988	IRAG1
rs11540084	AA_Hisp_NHW	0.998958	ENSG00000073008	19	44643798	44666162	PVR
rs2919845	Hisp_NHW	0.646135	ENSG00000073008	19	44643798	44666162	PVR
rs2272848	Hisp_NHW	0.634709	ENSG00000073169	22	50201011	50217616	SELENOO
rs11651642	AA_Hisp_NHW	0.999958	ENSG00000073969	17	46590669	46757679	NSF
rs2278530	AA_Hisp_NHW	0.531381	ENSG00000074582	2	218658764	218663443	BCS1L
rs7526401	Hisp_NHW	0.610925	ENSG00000074800	1	8861000	8879190	ENO1
rs1801475	AA_Hisp_NHW	0.889455	ENSG00000075043	20	63400208	63472677	KCNQ2
rs1063964	AA_Hisp_NHW	0.935585	ENSG00000075142	7	88205115	88226993	SRI
rs111280202	AA_Hisp_NHW	0.822965	ENSG00000075234	22	46267961	46294008	TTC38
rs9627287	AA_Hisp_NHW	0.862567	ENSG00000075234	22	46267961	46294008	TTC38
rs7241099	AA_Hisp_NHW	0.887447	ENSG00000075336	18	74148523	74160531	TIMM21
rs7782428	AA_Hisp_NHW	0.653452	ENSG00000075618	7	5592816	5606655	FSCN1
rs13320440	Hisp_NHW	0.554997	ENSG00000075711	3	197042560	197299330	DLG1
rs11214983	AA_Hisp_NHW	0.661338	ENSG00000076043	11	114439435	114450279	REXO2
rs11994289	AA_NHW	0.602144	ENSG00000076641	8	80967810	81112068	PAG1
rs6443851	Hisp_NHW	0.509803	ENSG00000078070	3	183015218	183116075	MCCC1
rs4766232	Hisp_NHW	0.559373	ENSG00000078237	12	4307763	4360028	TIGAR
rs7296130	Hisp_NHW	0.745602	ENSG00000078237	12	4307763	4360028	TIGAR
rs12656715	AA_Hisp_NHW	0.591226	ENSG00000078295	5	7396138	7830081	ADCY2
rs58803878	AA_Hisp_NHW	0.99947	ENSG00000078304	14	101761709	101927989	PPP2R5C
rs7762836	NHW	0.528152	ENSG00000079691	6	25279078	25620530	CARMIL1
rs2690097	Hisp_NHW	0.604233	ENSG00000079691	6	25279078	25620530	CARMIL1
rs3790861	AA_Hisp_NHW	0.640595	ENSG00000079739	1	63593411	63660245	PGM1
rs855314	AA_Hisp_NHW	0.968829	ENSG00000079739	1	63593411	63660245	PGM1
rs516473	AA_NHW	0.600082	ENSG00000079819	6	130839347	131063322	EPB41L2
rs6569792	Hisp_NHW	0.520502	ENSG00000079931	6	132296055	132401475	MOXD1
rs9493341	Hisp_NHW	0.542245	ENSG00000079950	6	132445867	132513198	STX7
rs12581512	AA_Hisp_NHW	0.613928	ENSG00000081760	12	125065434	125143333	AACS
rs7295710	Hisp_NHW	0.526512	ENSG00000081760	12	125065434	125143333	AACS
rs2511037	AA_NHW	0.671184	ENSG00000082212	18	50879080	50954257	ME2
rs6506301	Hisp_NHW	0.564821	ENSG00000082397	18	5392381	5630700	EPB41L3
rs1618055	AA_NHW	0.537628	ENSG00000082397	18	5392381	5630700	EPB41L3
rs1880721	AA_Hisp_NHW	0.925634	ENSG00000082397	18	5392381	5630700	EPB41L3
rs17843797	Hisp_NHW	0.654899	ENSG00000082781	3	124761948	124901418	ITGB5
rs2906107	AA_Hisp_NHW	0.57405	ENSG00000082805	12	990509	1495933	ERC1
rs4620343	AA_Hisp_NHW	0.964573	ENSG00000083067	9	70529060	71446904	TRPM3
rs4785451	AA_Hisp_NHW	0.562836	ENSG00000083799	16	50742050	50801935	CYLD
rs10889220	AA_Hisp_NHW	0.574703	ENSG00000084073	1	40258041	40294180	ZMPSTE24
rs11551400	Hisp_NHW	0.702252	ENSG00000084090	2	96184859	96208827	STARD7
rs4930444	AA_Hisp_NHW	0.64733	ENSG00000084207	11	67583742	67586656	GSTP1
rs1695	AA_Hisp_NHW	0.617471	ENSG00000084207	11	67583742	67586656	GSTP1
rs3181269	Hisp_NHW	0.514996	ENSG00000085063	11	33703010	33736479	CD59
rs919445	AA_Hisp_NHW	0.963605	ENSG00000085117	11	44564427	44620358	CD82
rs7764022	AA_Hisp_NHW	0.521722	ENSG00000085382	6	104728094	104859919	HACE1
rs782513	AA_NHW	0.594898	ENSG00000085662	7	134442356	134459284	AKR1B1
rs2576696	AA_Hisp_NHW	0.715953	ENSG00000085760	2	55236595	55269347	MTIF2
rs3822045	AA_Hisp_NHW	0.781159	ENSG00000085871	4	139665768	139740745	MGST2
rs3974703	AA_Hisp_NHW	0.986194	ENSG00000086205	11	49145092	49208638	FOLH1
rs11863726	AA_NHW	0.67378	ENSG00000086506	16	180459	181179	HBQ1
rs7664433	AA_Hisp_NHW	0.563312	ENSG00000087008	4	8366282	8440723	ACOX3
rs34893440	AA_NHW	0.773259	ENSG00000087008	4	8366282	8440723	ACOX3
rs2280571	AA_Hisp_NHW	0.794584	ENSG00000087008	4	8366282	8440723	ACOX3
rs9921594	AA_Hisp_NHW	0.999695	ENSG00000087253	16	55509072	55586666	LPCAT2
rs2186564	AA_Hisp_NHW	0.773823	ENSG00000087884	11	77821109	77918432	AAMDC
rs571	AA_Hisp_NHW	0.904789	ENSG00000088205	2	117814691	117832377	DDX18
rs6041749	AA_Hisp_NHW	0.695914	ENSG00000088832	20	1368977	1393164	FKBP1A
rs6033858	AA_Hisp_NHW	0.965555	ENSG00000088833	20	1442162	1473842	NSFL1C
rs2300213	AA_NHW	0.658907	ENSG00000088888	20	3846799	3876123	MAVS
rs7978725	AA_Hisp_NHW	0.999058	ENSG00000088992	12	117038923	117099479	TESC
rs3751143	AA_Hisp_NHW	1	ENSG00000089041	12	121132819	121188032	P2RX7
rs6081160	AA_Hisp_NHW	0.642497	ENSG00000089050	20	18486540	18497225	RBBP9
rs6105956	Hisp_NHW	0.547451	ENSG00000089050	20	18486540	18497225	RBBP9
rs10774671	AA_Hisp_NHW	0.998875	ENSG00000089127	12	112905856	112933219	OAS1
rs2845672	AA_Hisp_NHW	0.879401	ENSG00000089597	11	62624826	62646726	GANAB
rs111814391	AA_Hisp_NHW	0.692266	ENSG00000090013	19	40447765	40465764	BLVRB
rs113051297	Hisp_NHW	0.678271	ENSG00000090273	1	26900238	26946871	NUDC
rs529974	AA_Hisp_NHW	0.817194	ENSG00000090432	1	20499448	20508151	MUL1
rs36248	AA_NHW	0.540343	ENSG00000090661	19	8206736	8262421	CERS4
rs36259	AA_Hisp_NHW	0.783645	ENSG00000090661	19	8206736	8262421	CERS4
rs8061221	Hisp_NHW	0.553839	ENSG00000090857	16	70114332	70162537	PDPR
rs76428340	AA_NHW	0.575744	ENSG00000090857	16	70114332	70162537	PDPR
rs12929975	AA_NHW	0.765487	ENSG00000090857	16	70114332	70162537	PDPR
rs9924898	AA_Hisp_NHW	0.906576	ENSG00000090861	16	70251983	70289707	AARS1
rs6961156	AA_Hisp_NHW	0.587932	ENSG00000091140	7	107891162	107931730	DLD
rs4796499	AA_Hisp_NHW	0.771555	ENSG00000091622	17	6451263	6556555	PITPNM3
rs3783436	AA_Hisp_NHW	0.99522	ENSG00000092068	14	23125295	23183674	SLC7A8
rs2275008	AA_Hisp_NHW	0.580646	ENSG00000092094	14	20446401	20455089	OSGEP
rs1886736	AA_NHW	0.535787	ENSG00000092621	1	119648411	119744218	PHGDH
rs73013662	AA_Hisp_NHW	0.519791	ENSG00000092820	6	158765741	158819368	EZR
rs4680	AA_Hisp_NHW	1	ENSG00000093010	22	19941371	19969975	COMT
rs7866582	AA_Hisp_NHW	0.680861	ENSG00000095303	9	122370530	122395703	PTGS1
rs9969738	AA_Hisp_NHW	0.820187	ENSG00000095380	9	98056732	98083077	NANS
rs7099805	Hisp_NHW	0.552491	ENSG00000095637	10	95311771	95561414	SORBS1
rs111366867	NHW	0.52538	ENSG00000097021	1	6264269	6393767	ACOT7
rs34187097	AA_NHW	0.543207	ENSG00000099282	10	69451465	69507666	TSPAN15
rs11497991	AA_Hisp_NHW	0.981713	ENSG00000099282	10	69451465	69507666	TSPAN15
rs7023954	AA_Hisp_NHW	0.907933	ENSG00000099810	9	21802636	21937651	MTAP
rs7047648	AA_Hisp_NHW	0.602203	ENSG00000099810	9	21802636	21937651	MTAP
rs28427389	AA_NHW	0.615615	ENSG00000099814	14	104865268	104896747	CEP170B
rs10412005	AA_NHW	0.589901	ENSG00000099864	19	708935	748329	PALM
rs10421265	Hisp_NHW	0.539277	ENSG00000099864	19	708935	748329	PALM
rs1110477	AA_Hisp_NHW	0.991458	ENSG00000099889	22	19969896	20016823	ARVCF
rs6003946	AA_NHW	0.761151	ENSG00000099977	22	23970542	23980525	DDT
rs2299824	AA_Hisp_NHW	0.578107	ENSG00000100003	22	30396941	30425303	SEC14L2
rs757660	AA_Hisp_NHW	0.9935	ENSG00000100012	22	30447959	30472017	SEC14L3
rs4819758	NHW	0.55043	ENSG00000100033	22	18912777	18936553	PRODH
rs240054	Hisp_NHW	0.581388	ENSG00000100034	22	21919425	21952848	PPM1F
rs239917	AA_Hisp_NHW	0.508368	ENSG00000100034	22	21919425	21952848	PPM1F
rs4820292	Hisp_NHW	0.708113	ENSG00000100092	22	37634654	37656117	SH3BP1
rs4821716	AA_Hisp_NHW	0.624415	ENSG00000100116	22	37807905	37817176	GCAT
rs710187	AA_Hisp_NHW	0.9699	ENSG00000100116	22	37807905	37817176	GCAT
rs11705292	NHW	0.535348	ENSG00000100150	22	31753867	31908033	DEPDC5
rs143654441	NHW	0.512903	ENSG00000100216	22	38681957	38685421	TOMM22
rs13054906	Hisp_NHW	0.532341	ENSG00000100242	22	38733290	38794143	SUN2
rs138699	Hisp_NHW	0.61351	ENSG00000100242	22	38733290	38794143	SUN2
rs137124	AA_Hisp_NHW	0.993035	ENSG00000100243	22	42615730	42720870	CYB5R3
rs2071846	AA_NHW	0.681325	ENSG00000100243	22	42615730	42720870	CYB5R3
rs131824	Hisp_NHW	0.512944	ENSG00000100258	22	50502949	50507702	LMF2
rs86337	AA_Hisp_NHW	0.513138	ENSG00000100288	22	50578959	50601455	CHKB
rs7288050	Hisp_NHW	0.736511	ENSG00000100299	22	50622754	50628173	ARSA
rs2071421	AA_Hisp_NHW	1	ENSG00000100299	22	50622754	50628173	ARSA
rs6972	Hisp_NHW	0.530637	ENSG00000100300	22	43151547	43163242	TSPO
rs6972	AA_Hisp_NHW	0.997988	ENSG00000100304	22	43151547	43163242	TSPO
rs9612021	Hisp_NHW	0.541173	ENSG00000100304	22	43166622	43187134	TTLL12
rs34026806	AA_Hisp_NHW	0.694169	ENSG00000100324	22	39399778	39437060	TAB1
rs60994909	Hisp_NHW	0.533476	ENSG00000100345	22	36281280	36388010	MYH9
rs16996724	Hisp_NHW	0.638427	ENSG00000100350	22	36487190	36507221	FOXRED2
rs2009667	AA_Hisp_NHW	0.871626	ENSG00000100360	22	36758202	36776256	IFT27
rs1077566	AA_Hisp_NHW	0.73384	ENSG00000100364	22	45192244	45240894	KIAA0930
rs12433369	AA_Hisp_NHW	0.933091	ENSG00000100445	14	24439766	24442905	SDR39U1
rs8012790	AA_Hisp_NHW	0.719177	ENSG00000100575	14	58408495	58427531	TIMM9
rs7975	AA_Hisp_NHW	0.999991	ENSG00000100577	14	77320996	77331597	GSTZ1
rs1253035	AA_Hisp_NHW	0.563243	ENSG00000100592	14	59188646	59371405	DAAM1
rs941474	AA_Hisp_NHW	0.812348	ENSG00000100711	14	103715730	103733668	ZFYVE21
rs1076991	AA_Hisp_NHW	0.589131	ENSG00000100714	14	64388031	64463457	MTHFD1
rs73269771	AA_NHW	0.51271	ENSG00000100714	14	64388031	64463457	MTHFD1
rs2759409	AA_Hisp_NHW	0.985868	ENSG00000100889	14	24094053	24110598	PCK2
rs2236352	AA_NHW	0.509364	ENSG00000100911	14	24143362	24147570	PSME2
rs2415532	AA_Hisp_NHW	0.723617	ENSG00000100934	14	39031919	39109646	SEC23A
rs6065904	AA_Hisp_NHW	0.686185	ENSG00000100979	20	45898621	45912155	PLTP
rs6050427	AA_NHW	0.841545	ENSG00000100997	20	25294742	25390835	ABHD12
rs9927	NHW	0.593813	ENSG00000100997	20	25294742	25390835	ABHD12
rs8567	AA_Hisp_NHW	0.99477	ENSG00000101150	20	63865228	63891545	TPD52L2
rs9760	AA_Hisp_NHW	0.99996	ENSG00000101160	20	58985686	59008238	CTSZ
rs853862	AA_Hisp_NHW	0.502368	ENSG00000101367	20	32819954	32850405	MAPRE1
rs55931834	AA_Hisp_NHW	0.99996	ENSG00000101473	20	45841721	45857405	ACOT8
rs8184053	AA_NHW	0.675498	ENSG00000101474	20	24962925	24992751	APMAP
rs17749052	Hisp_NHW	0.750405	ENSG00000101542	18	61333430	61555779	CDH20
rs11106727	AA_NHW	0.500259	ENSG00000102189	12	92770637	92929331	EEA1
rs7993195	AA_Hisp_NHW	0.818661	ENSG00000102547	13	49308650	49444064	CAB39L
rs9532590	AA_Hisp_NHW	0.615934	ENSG00000102743	13	40789412	40812460	SLC25A15
rs9594643	AA_Hisp_NHW	0.677493	ENSG00000102763	13	41566835	41961120	VWA8
rs12586011	AA_NHW	0.716276	ENSG00000102763	13	41566835	41961120	VWA8
rs28529403	AA_Hisp_NHW	0.717911	ENSG00000102882	16	30114105	30123506	MAPK3
rs55741258	AA_Hisp_NHW	0.994174	ENSG00000102967	16	72008588	72027664	DHODH
rs42945	Hisp_NHW	0.589206	ENSG00000103034	16	58462846	58513628	NDRG4
rs2271047	Hisp_NHW	0.615125	ENSG00000103043	16	70687439	70801160	VAC14
rs4985367	AA_Hisp_NHW	0.624573	ENSG00000103043	16	70687439	70801160	VAC14
rs2307022	Hisp_NHW	0.630774	ENSG00000103056	16	68358327	68448508	SMPD3
rs72798545	Hisp_NHW	0.503106	ENSG00000103111	16	77190835	77202398	MON1B
rs2292326	AA_Hisp_NHW	0.977252	ENSG00000103154	16	83968244	84002776	NECAB2
rs12102800	AA_Hisp_NHW	0.968588	ENSG00000103187	16	84565596	84618078	COTL1
rs9924688	AA_Hisp_NHW	0.985273	ENSG00000103316	16	21238874	21303083	CRYM
rs155931	AA_NHW	0.609037	ENSG00000103316	16	21238874	21303083	CRYM
rs183683707	AA_Hisp_NHW	0.795536	ENSG00000103342	16	11868128	11916082	GSPT1
rs1713481	AA_Hisp_NHW	0.759411	ENSG00000103381	16	12659799	12803887	CPPED1
rs9933310	AA_Hisp_NHW	0.914318	ENSG00000103485	16	29663279	29698699	QPRT
rs12596308	AA_Hisp_NHW	0.95653	ENSG00000103485	16	29663279	29698699	QPRT
rs2729835	AA_Hisp_NHW	0.99986	ENSG00000103642	15	63121833	63142061	LACTB
rs2729812	Hisp_NHW	0.50697	ENSG00000103642	15	63121833	63142061	LACTB
rs34593439	AA_Hisp_NHW	0.83139	ENSG00000103811	15	78921058	78949574	CTSH
rs58911914	AA_Hisp_NHW	0.719977	ENSG00000103811	15	78921058	78949574	CTSH
rs8042782	AA_Hisp_NHW	0.98971	ENSG00000103876	15	80152490	80186946	FAH
rs2412621	Hisp_NHW	0.519308	ENSG00000103932	15	41517176	41544269	RPAP1
rs145938424	AA_NHW	0.63389	ENSG00000104231	8	81701334	81732903	ZFAND1
rs13265969	AA_Hisp_NHW	0.753542	ENSG00000104419	8	133237175	133302022	NDRG1
rs11778653	AA_Hisp_NHW	0.513062	ENSG00000104490	8	101686542	102124907	NCALD
rs1545536	AA_Hisp_NHW	0.999976	ENSG00000104518	8	143553207	143563062	GSDMD
rs10099131	AA_Hisp_NHW	0.698807	ENSG00000104524	8	143603210	143609773	PYCR3
rs10099134	Hisp_NHW	0.621571	ENSG00000104524	8	143603210	143609773	PYCR3
rs2551710	Hisp_NHW	0.502719	ENSG00000104687	8	30678066	30727846	GSR
rs2303731	AA_Hisp_NHW	0.932103	ENSG00000104774	19	12646511	12666742	MAN2B1
rs1039442	AA_Hisp_NHW	0.807124	ENSG00000104812	19	48968130	48993310	GYS1
rs1559154	Hisp_NHW	0.62151	ENSG00000104812	19	48968130	48993310	GYS1
rs8111435	AA_NHW	0.660355	ENSG00000104880	19	7348937	7472485	ARHGEF18
rs13181	AA_NHW	0.754087	ENSG00000104884	19	45349837	45370918	ERCC2
rs11670895	AA_NHW	0.744536	ENSG00000104907	19	13104902	13117567	TRMT1
rs2305917	AA_Hisp_NHW	0.994713	ENSG00000104946	19	49877666	49888750	TBC1D17
rs73011610	AA_Hisp_NHW	0.805	ENSG00000104979	19	13774456	13778773	C19orf53
rs1204494	AA_NHW	0.776843	ENSG00000104980	19	7926718	7943667	TIMM44
rs2074262	Hisp_NHW	0.612261	ENSG00000105135	19	15114984	15125786	ILVBL
rs34637492	AA_Hisp_NHW	0.579312	ENSG00000105186	19	32597006	32676597	ANKRD27
rs1138253	AA_Hisp_NHW	0.517033	ENSG00000105255	19	4304598	4323843	FSD1
rs10421386	AA_Hisp_NHW	0.504725	ENSG00000105355	19	4838341	4867694	PLIN3
rs12978083	AA_Hisp_NHW	0.716575	ENSG00000105357	19	50188186	50310542	MYH14
rs73510898	Hisp_NHW	0.69962	ENSG00000105397	19	10350533	10380608	TYK2
rs2302951	AA_Hisp_NHW	0.999999	ENSG00000105447	19	48445841	48457022	GRWD1
rs156631	AA_Hisp_NHW	0.999989	ENSG00000105499	19	48047843	48110817	PLA2G4C
rs396384	AA_Hisp_NHW	0.727464	ENSG00000105514	19	11322068	11346270	RAB3D
rs2238641	AA_Hisp_NHW	0.524089	ENSG00000105607	19	12891160	12914207	GCDH
rs8012	AA_Hisp_NHW	1	ENSG00000105607	19	12891160	12914207	GCDH
rs3810380	AA_Hisp_NHW	0.71254	ENSG00000105755	19	43506719	43527230	ETHE1
rs2240005	NHW	0.515043	ENSG00000105926	7	24573268	24694193	PALS2
rs2237306	AA_Hisp_NHW	0.667687	ENSG00000105928	7	24698355	24757940	GSDME
rs1476521	AA_Hisp_NHW	0.999945	ENSG00000105928	7	24698355	24757940	GSDME
rs12536779	Hisp_NHW	0.602118	ENSG00000106049	7	27525442	27662883	HIBADH
rs245867	Hisp_NHW	0.634073	ENSG00000106066	7	28995235	29195451	CPVL
rs245882	Hisp_NHW	0.573241	ENSG00000106066	7	28995235	29195451	CPVL
rs1016726	AA_Hisp_NHW	0.842104	ENSG00000106069	7	29146547	29514328	CHN2
rs1136954	AA_Hisp_NHW	0.956589	ENSG00000106077	7	73736094	73738852	ABHD11
rs62463664	NHW	0.528207	ENSG00000106089	7	73699206	73719672	STX1A
rs2075668	Hisp_NHW	0.609132	ENSG00000106351	7	100539203	100568220	AGFG2
rs1990790	AA_Hisp_NHW	0.99983	ENSG00000106477	7	130393771	130442433	CEP41
rs4724243	AA_Hisp_NHW	0.913778	ENSG00000106605	7	43758680	43807342	BLVRA
rs2261330	AA_Hisp_NHW	0.957892	ENSG00000106665	7	74289407	74405935	CLIP2
rs2768278	AA_Hisp_NHW	0.848052	ENSG00000106701	9	105447796	105552433	FSD1L
rs11144216	AA_Hisp_NHW	0.994033	ENSG00000106733	9	75060573	75088217	NMRK1
rs3758189	AA_Hisp_NHW	0.659369	ENSG00000106733	9	75060573	75088217	NMRK1
rs1003346	AA_Hisp_NHW	0.554742	ENSG00000106771	9	109015135	109119947	TMEM245
rs28703824	AA_Hisp_NHW	0.998576	ENSG00000106789	9	98120975	98192637	CORO2A
rs59165439	Hisp_NHW	0.700483	ENSG00000106853	9	111549722	111599893	PTGR1
rs1053959	AA_Hisp_NHW	0.796555	ENSG00000106853	9	111549722	111599893	PTGR1
rs34685014	AA_Hisp_NHW	0.637053	ENSG00000106976	9	128191655	128255248	DNM1
rs439448	Hisp_NHW	0.653813	ENSG00000106993	9	4679559	4708399	CDC37L1
rs1331191	AA_NHW	0.655231	ENSG00000106993	9	4679559	4708399	CDC37L1
rs2381277	AA_Hisp_NHW	1	ENSG00000107020	9	5357971	5437925	PLGRKT
rs11549548	AA	0.505184	ENSG00000107201	9	32455302	32526208	RIGI
rs1536066	AA_Hisp_NHW	0.585306	ENSG00000107295	9	17579066	17797124	SH3GL2
rs34187058	Hisp_NHW	0.588388	ENSG00000107438	10	95237572	95291012	PDLIM1
rs28938169	AA_Hisp_NHW	0.699234	ENSG00000107537	10	13277796	13302412	PHYH
rs2862954	AA_Hisp_NHW	0.52046	ENSG00000107566	10	100150094	100186033	ERLIN1
rs807049	AA_Hisp_NHW	0.987172	ENSG00000107819	10	101031234	101041241	SFXN3
rs811068	Hisp_NHW	0.734681	ENSG00000107819	10	101031234	101041241	SFXN3
rs12773190	AA_Hisp_NHW	0.725113	ENSG00000107902	10	124461823	124617888	LHPP
rs6901	AA_Hisp_NHW	0.997319	ENSG00000107959	10	3137728	3172841	PITRM1
rs3814596	AA_Hisp_NHW	0.600044	ENSG00000107959	10	3137728	3172841	PITRM1
rs77539019	Hisp_NHW	0.633305	ENSG00000107959	10	3137728	3172841	PITRM1
rs1049432	AA_Hisp_NHW	0.742465	ENSG00000108064	10	58385345	58399220	TFAM
rs1171786	AA_Hisp_NHW	0.922058	ENSG00000108091	10	59788747	59906556	CCDC6
rs72816457	Hisp_NHW	0.638782	ENSG00000108091	10	59788747	59906556	CCDC6
rs10824742	Hisp_NHW	0.567757	ENSG00000108179	10	79347469	79355334	PPIF
rs12411493	AA_Hisp_NHW	0.675665	ENSG00000108179	10	79347469	79355334	PPIF
rs12943687	AA_Hisp_NHW	0.771919	ENSG00000108381	17	3472374	3503405	ASPA
rs55715426	AA_Hisp_NHW	0.529133	ENSG00000108479	17	75751594	75765236	GALK1
rs10338	AA_NHW	0.559751	ENSG00000108479	17	75751594	75765236	GALK1
rs62075129	AA_NHW	0.606015	ENSG00000108561	17	5432777	5448830	C1QBP
rs77921709	AA_Hisp_NHW	0.798024	ENSG00000108561	17	5432777	5448830	C1QBP
rs41315136	AA_Hisp_NHW	0.956155	ENSG00000108561	17	5432777	5448830	C1QBP
rs7213802	AA_Hisp_NHW	0.727916	ENSG00000108861	17	43766125	43778977	DUSP3
rs35295086	Hisp_NHW	0.611512	ENSG00000109107	17	28573115	28576948	ALDOC
rs12505077	Hisp_NHW	0.915737	ENSG00000109610	4	24789912	24800842	SOD3
rs2536512	AA_Hisp_NHW	0.887641	ENSG00000109610	4	24789912	24800842	SOD3
rs11728062	AA_Hisp_NHW	0.772641	ENSG00000109654	4	153152163	153339319	TRIM2
rs893805	AA_Hisp_NHW	0.993453	ENSG00000109654	4	153152163	153339319	TRIM2
rs7678161	AA_Hisp_NHW	0.510587	ENSG00000109736	4	2930561	2934834	MFSD10
rs10437608	AA_Hisp_NHW	0.998863	ENSG00000109854	11	20363685	20383782	HTATIP2
rs2055246	AA_Hisp_NHW	0.876575	ENSG00000109854	11	20363685	20383782	HTATIP2
rs217053	AA_Hisp_NHW	0.847449	ENSG00000109861	11	88265069	88359684	CTSC
rs1893352	Hisp_NHW	0.577748	ENSG00000110063	11	126304060	126350005	DCPS
rs7947528	AA_Hisp_NHW	0.720731	ENSG00000110063	11	126304060	126350005	DCPS
rs10830452	AA_Hisp_NHW	0.997624	ENSG00000110172	11	90200429	90223077	CHORDC1
rs1138800	AA_Hisp_NHW	0.973072	ENSG00000110218	11	94128841	94181968	PANX1
rs4576834	AA_Hisp_NHW	0.595628	ENSG00000110400	11	119623408	119729200	NECTIN1
rs17787912	Hisp_NHW	0.636357	ENSG00000110514	11	47269161	47330031	MADD
rs7117346	Hisp_NHW	0.716022	ENSG00000110514	11	47269161	47330031	MADD
rs11039131	Hisp_NHW	0.657306	ENSG00000110514	11	47269161	47330031	MADD
rs1720068	AA_Hisp_NHW	0.611181	ENSG00000110801	12	121888732	121918297	PSMD9
rs2393778	AA_Hisp_NHW	0.892702	ENSG00000110917	12	120687149	120701859	MLEC
rs12314392	AA_NHW	0.961397	ENSG00000110921	12	109573255	109598125	MVK
rs2686341	AA_Hisp_NHW	0.548482	ENSG00000110931	12	121237675	121298308	CAMKK2
rs10778792	AA_Hisp_NHW	0.870094	ENSG00000111058	12	80936414	81261210	ACSS3
rs2305910	AA_NHW	0.63106	ENSG00000111344	12	113098819	113136239	RASAL1
rs113962286	AA_Hisp_NHW	0.896133	ENSG00000111344	12	113098819	113136239	RASAL1
rs11611029	Hisp_NHW	0.544141	ENSG00000111540	12	55973913	55996683	RAB5B
rs3741915	AA_Hisp_NHW	0.690772	ENSG00000111640	12	6534512	6538374	GAPDH
rs17029997	AA_NHW	0.69396	ENSG00000111647	12	100028455	100142874	BLTP3B
rs10507170	AA_NHW	0.610958	ENSG00000111696	12	103770453	103841234	NT5DC3
rs10456045	AA_Hisp_NHW	0.976341	ENSG00000111801	6	26402237	26415208	BTN3A1
rs3857549	AA_Hisp_NHW	0.999999	ENSG00000111801	6	26402237	26415208	BTN3A1
rs3087943	AA_NHW	0.651794	ENSG00000111802	6	24649979	24666930	TDP2
rs11961321	AA_Hisp_NHW	0.985267	ENSG00000111832	6	116571409	116597675	RWDD1
rs1045911	AA_Hisp_NHW	0.997966	ENSG00000111843	6	10722915	10731129	TMEM14C
rs112982980	AA_Hisp_NHW	0.99773	ENSG00000111906	6	125219962	125302078	HDDC2
rs911190	AA_Hisp_NHW	0.99991	ENSG00000111907	6	125119049	125264407	TPD52L1
rs4897162	AA_Hisp_NHW	0.660247	ENSG00000111911	6	125956770	125980244	HINT3
rs2744568	AA_Hisp_NHW	0.992625	ENSG00000112294	6	24494867	24537207	ALDH5A1
rs2273709	AA_Hisp_NHW	0.840228	ENSG00000112659	6	43182184	43224587	CUL9
rs6918623	AA_Hisp_NHW	0.515771	ENSG00000112667	6	43225629	43229481	DNPH1
rs2072804	AA_NHW	0.746948	ENSG00000112763	6	26457904	26476621	BTN2A1
rs9393722	AA_Hisp_NHW	0.994351	ENSG00000112763	6	26457904	26476621	BTN2A1
rs267922	AA_NHW	0.548798	ENSG00000112977	5	10679230	10761234	DAP
rs267925	AA_Hisp_NHW	0.95377	ENSG00000112977	5	10679230	10761234	DAP
rs57983993	AA_Hisp_NHW	0.858025	ENSG00000112992	5	43602692	43707405	NNT
rs3209157	AA_Hisp_NHW	0.969736	ENSG00000113048	5	72214953	72321717	MRPS27
rs968355	AA_Hisp_NHW	0.530075	ENSG00000113368	5	126776623	126837020	LMNB1
rs12187755	AA_NHW	0.536583	ENSG00000113407	5	33440696	33468091	TARS1
rs18059	AA_NHW	0.739194	ENSG00000113441	5	96935394	97037513	LNPEP
rs4699941	Hisp_NHW	0.565071	ENSG00000113448	5	58969038	60522120	PDE4D
rs164080	AA_Hisp_NHW	0.989661	ENSG00000113552	5	141991749	142013041	GNPDA1
rs6877332	AA_Hisp_NHW	0.927027	ENSG00000113719	5	172834251	172952792	ERGIC1
rs9898	AA_Hisp_NHW	0.987626	ENSG00000113905	3	186660216	186678234	HRG
rs2289506	AA_Hisp_NHW	0.98617	ENSG00000114021	3	100334739	100361635	NIT2
rs2071387	AA_Hisp_NHW	0.999746	ENSG00000114115	3	139517434	139539829	RBP1
rs9881048	AA_Hisp_NHW	0.999997	ENSG00000114200	3	165772904	165837462	BCHE
rs2055983	AA_Hisp_NHW	1	ENSG00000114491	3	124730433	124749273	UMPS
rs6748809	Hisp_NHW	0.588057	ENSG00000115073	2	97655939	97664044	ACTR1B
rs10191964	AA_Hisp_NHW	0.996648	ENSG00000115129	2	24077433	24085861	TP53I3
rs3755446	AA_Hisp_NHW	0.604081	ENSG00000115275	2	74461057	74465410	MOGS
rs2920900	AA_Hisp_NHW	0.997142	ENSG00000115310	2	54972187	55112621	RTN4
rs13028925	AA_Hisp_NHW	0.805695	ENSG00000115355	2	55287842	55419895	CCDC88A
rs7557847	AA_Hisp_NHW	0.811144	ENSG00000115361	2	210187126	210225447	ACADL
rs7596872	Hisp_NHW	0.648653	ENSG00000115380	2	55865967	55924139	EFEMP1
rs4258837	AA_Hisp_NHW	0.718782	ENSG00000115380	2	55865967	55924139	EFEMP1
rs7596799	AA_Hisp_NHW	0.805722	ENSG00000115641	2	105357712	105438513	FHL2
rs2097976	AA_NHW	0.524953	ENSG00000115685	2	241149576	241183652	PPP1R7
rs10196818	AA_Hisp_NHW	0.713458	ENSG00000115828	2	37342827	37373322	QPCT
rs7355523	AA_Hisp_NHW	0.778378	ENSG00000115840	2	171783405	171999859	SLC25A12
rs6751300	AA_Hisp_NHW	0.831651	ENSG00000115902	2	64988477	65023865	SLC1A4
rs2592177	Hisp_NHW	0.6095	ENSG00000116005	2	70257386	70281185	PCYOX1
rs1876487	AA_Hisp_NHW	0.817481	ENSG00000116096	2	72887382	72892158	SPR
rs225104	AA_NHW	0.743501	ENSG00000116288	1	7954291	7985505	PARK7
rs2291609	AA_Hisp_NHW	0.99985	ENSG00000116353	1	29192657	29230942	MECR
rs10799127	Hisp_NHW	0.567749	ENSG00000116353	1	29192657	29230942	MECR
rs9614	AA_Hisp_NHW	1	ENSG00000116661	1	11637018	11655785	FBXO2
rs3125818	AA_Hisp_NHW	0.764391	ENSG00000116663	1	11664200	11674354	FBXO6
rs1201110	AA_NHW	0.666662	ENSG00000116688	1	11980181	12015211	MFN2
rs6429753	AA_Hisp_NHW	0.542337	ENSG00000116771	1	15571699	15585051	AGMAT
rs4650282	Hisp_NHW	0.565334	ENSG00000116791	1	74705482	74733408	CRYZ
rs3819946	AA_NHW	0.751426	ENSG00000116791	1	74705482	74733408	CRYZ
rs296569	AA_Hisp_NHW	0.844235	ENSG00000116852	1	200969390	201023714	KIF21B
rs17023135	Hisp_NHW	0.706905	ENSG00000116874	1	119031216	119140654	WARS2
rs12727967	AA_Hisp_NHW	0.755863	ENSG00000116874	1	119031216	119140654	WARS2
rs2275477	AA_Hisp_NHW	1	ENSG00000116885	1	36415827	36450451	OSCP1
rs11558492	AA_Hisp_NHW	0.999902	ENSG00000116906	1	231241207	231277973	GNPAT
rs12069618	AA_Hisp_NHW	0.971942	ENSG00000116977	1	236518000	236552981	LGALS8
rs1533479	AA_NHW	0.553111	ENSG00000116981	1	39651229	39672107	NT5C1A
rs9662128	AA_Hisp_NHW	0.829927	ENSG00000116981	1	39651229	39672107	NT5C1A
rs4660439	AA_Hisp_NHW	0.50673	ENSG00000117016	1	40620680	40665682	RIMS3
rs2235924	AA_NHW	0.571495	ENSG00000117115	1	17066761	17119451	PADI2
rs312395	Hisp_NHW	0.536048	ENSG00000117151	1	84549611	84574480	CTBS
rs12757179	AA_Hisp_NHW	0.884564	ENSG00000117266	1	205504596	205532793	CDK18
rs74142389	Hisp_NHW	0.537286	ENSG00000117266	1	205504596	205532793	CDK18
rs11591202	AA_Hisp_NHW	0.62127	ENSG00000117305	1	23801885	23838620	HMGCL
rs9429071	NHW	0.519111	ENSG00000117450	1	45510914	45542732	PRDX1
rs324420	AA_Hisp_NHW	0.999966	ENSG00000117480	1	46394317	46413848	FAAH
rs791721	AA_Hisp_NHW	0.567098	ENSG00000117691	1	212432920	212446379	NENF
rs28904914	AA_NHW	0.553139	ENSG00000117748	1	27891524	27914746	RPA2
rs8039384	AA_Hisp_NHW	0.674166	ENSG00000117899	15	80946289	80989828	MESD
rs11678440	AA_Hisp_NHW	0.600341	ENSG00000118257	2	205681990	205798133	NRP2
rs10743536	AA_Hisp_NHW	0.537217	ENSG00000118308	12	25004342	25108335	IRAG2
rs2728121	Hisp_NHW	0.566887	ENSG00000118777	4	88090150	88231628	ABCG2
rs112445597	Hisp_NHW	0.666372	ENSG00000118873	1	220148293	220272529	RAB3GAP2
rs9593093	AA_Hisp_NHW	0.520267	ENSG00000118939	13	75549480	75606020	UCHL3
rs7255	AA_Hisp_NHW	0.708902	ENSG00000118961	2	20684014	20823130	LDAH
rs9085	Hisp_NHW	0.633346	ENSG00000118961	2	20684014	20823130	LDAH
rs6531253	Hisp_NHW	0.684595	ENSG00000118961	2	20684014	20823130	LDAH
rs16988063	AA_NHW	0.546393	ENSG00000118961	2	20684014	20823130	LDAH
rs10735610	AA_Hisp_NHW	0.50337	ENSG00000119125	9	72114595	72257193	GDA
rs111821864	AA_Hisp_NHW	0.619441	ENSG00000119125	9	72114595	72257193	GDA
rs10988229	Hisp_NHW	0.682296	ENSG00000119383	9	129110950	129148946	PTPA
rs1043836	AA_Hisp_NHW	1	ENSG00000119431	9	113373419	113376986	HDHD3
rs10981377	AA_Hisp_NHW	0.573999	ENSG00000119471	9	112380080	112472405	HSDL2
rs402348	AA_Hisp_NHW	0.942622	ENSG00000119537	18	63327726	63367228	KDSR
rs2273514	AA_Hisp_NHW	0.999704	ENSG00000119632	14	94127779	94130253	IFI27L2
rs175508	AA_Hisp_NHW	0.656721	ENSG00000119640	14	75053237	75069483	ACYP1
rs7140570	AA_Hisp_NHW	0.649121	ENSG00000119661	14	73644875	73703732	DNAL1
rs758053	Hisp_NHW	0.639342	ENSG00000119673	14	73567620	73575658	ACOT2
rs11626972	AA_Hisp_NHW	0.989231	ENSG00000119673	14	73567620	73575658	ACOT2
rs34585397	AA_Hisp_NHW	0.866381	ENSG00000119673	14	73567620	73575658	ACOT2
rs13025842	AA_Hisp_NHW	0.676085	ENSG00000119865	2	68284171	68320051	CNRIP1
rs1727	AA_Hisp_NHW	0.617841	ENSG00000119922	10	89283694	89309271	IFIT2
rs11814584	AA_Hisp_NHW	0.979046	ENSG00000119943	10	98383565	98415182	PYROXD2
rs866066	AA_Hisp_NHW	0.946131	ENSG00000120217	9	5450503	5470566	CD274
rs78970932	Hisp_NHW	0.56824	ENSG00000120526	8	109240919	109334121	NUDCD1
rs2980606	AA_Hisp_NHW	0.939102	ENSG00000120526	8	109240919	109334121	NUDCD1
rs2272716	AA_Hisp_NHW	0.756909	ENSG00000120896	8	22544986	22575788	SORBS3
rs751141	AA_Hisp_NHW	0.707542	ENSG00000120915	8	27490781	27545564	EPHX2
rs6990733	AA_Hisp_NHW	0.701861	ENSG00000120915	8	27490781	27545564	EPHX2
rs205498	AA_Hisp_NHW	0.995992	ENSG00000121060	17	56836387	56914080	TRIM25
rs1001179	Hisp_NHW	0.663657	ENSG00000121691	11	34438934	34472060	CAT
rs787182	AA_Hisp_NHW	0.613129	ENSG00000121964	2	143938068	144332568	GTDC1
rs1469474	AA_Hisp_NHW	0.985699	ENSG00000121964	2	143938068	144332568	GTDC1
rs62169190	Hisp_NHW	0.624047	ENSG00000121964	2	143938068	144332568	GTDC1
rs1237332	AA_Hisp_NHW	0.537956	ENSG00000122033	13	27435643	27450591	MTIF3
rs16843274	AA_NHW	0.612516	ENSG00000122085	2	241072169	241102332	MTERF4
rs11201950	AA_Hisp_NHW	0.786494	ENSG00000122359	10	80150889	80205572	ANXA11
rs11761277	AA_Hisp_NHW	0.613593	ENSG00000122574	7	29806486	29917061	WIPF3
rs1133071	AA_Hisp_NHW	0.531984	ENSG00000122729	9	32384603	32454769	ACO1
rs1199105	AA_Hisp_NHW	0.984621	ENSG00000122873	10	58269162	58289586	CISD1
rs55647329	AA_Hisp_NHW	0.842964	ENSG00000122971	12	120725774	120740008	ACADS
rs34708625	AA_Hisp_NHW	0.745639	ENSG00000122971	12	120725774	120740008	ACADS
rs10843139	AA_Hisp_NHW	0.518011	ENSG00000123106	12	28133249	28581511	CCDC91
rs2272361	AA_Hisp_NHW	1	ENSG00000123106	12	28133249	28581511	CCDC91
rs3814657	AA_Hisp_NHW	0.890747	ENSG00000123240	10	13099449	13138308	OPTN
rs886016	AA_Hisp_NHW	0.575282	ENSG00000123453	9	133663560	133739955	SARDH
rs1595896	AA_NHW	0.54843	ENSG00000123472	1	46632737	46673867	ATPAF1
rs6127729	AA_Hisp_NHW	0.619613	ENSG00000124098	20	56358974	56368663	FAM210B
rs112625556	AA_Hisp_NHW	0.924532	ENSG00000124098	20	56358974	56368663	FAM210B
rs6128337	NHW	0.518223	ENSG00000124164	20	58389229	58451101	VAPB
rs78387210	NHW	0.545352	ENSG00000124207	20	49046246	49096960	CSE1L
rs1801394	AA_Hisp_NHW	0.999446	ENSG00000124275	5	7851186	7906025	MTRR
rs3556	AA_Hisp_NHW	0.999018	ENSG00000124299	19	33386950	33521823	PEPD
rs72915479	AA_Hisp_NHW	0.734919	ENSG00000124356	2	73828916	73873659	STAMBP
rs6725709	AA_Hisp_NHW	0.998145	ENSG00000124357	2	71064344	71079808	NAGK
rs2575472	AA_Hisp_NHW	0.818414	ENSG00000124406	4	42408373	42657121	ATP8A1
rs2804923	Hisp_NHW	0.532781	ENSG00000124523	6	13574227	13615158	SIRT5
rs2804925	Hisp_NHW	0.693741	ENSG00000124523	6	13574227	13615158	SIRT5
rs62401887	AA_Hisp_NHW	0.765059	ENSG00000124532	6	24402908	24426194	MRS2
rs1321820	AA_Hisp_NHW	0.997892	ENSG00000124532	6	24402908	24426194	MRS2
rs6940814	AA_Hisp_NHW	0.625607	ENSG00000124587	6	42963865	42979181	PEX6
rs6924045	AA_Hisp_NHW	0.645516	ENSG00000124588	6	2987987	3019755	NQO2
rs651297	AA_Hisp_NHW	0.99829	ENSG00000124608	6	44298731	44313347	AARS2
rs9380907	AA_Hisp_NHW	0.99987	ENSG00000124615	6	39899578	39934551	MOCS1
rs1923485	AA_Hisp_NHW	0.652825	ENSG00000124615	6	39899578	39934551	MOCS1
rs734388	AA_Hisp_NHW	0.773644	ENSG00000124831	2	237627587	237813682	LRRFIP1
rs3783185	AA_Hisp_NHW	1	ENSG00000125246	13	99606669	99909459	CLYBL
rs2281756	AA_Hisp_NHW	0.977985	ENSG00000125246	13	99606669	99909459	CLYBL
rs1478785	Hisp_NHW	0.510843	ENSG00000125454	17	75272981	75289510	SLC25A19
rs11264393	AA_Hisp_NHW	0.683883	ENSG00000125459	1	155563235	155614951	MSTO1
rs62126311	AA_Hisp_NHW	0.701785	ENSG00000125503	19	55090914	55117637	PPP1R12C
rs8101186	AA_Hisp_NHW	0.957336	ENSG00000125505	19	54173412	54189882	MBOAT7
rs1051784	Hisp_NHW	0.683716	ENSG00000125648	19	6436079	6465203	SLC25A23
rs11571	AA_Hisp_NHW	0.548352	ENSG00000125772	20	5544439	5611006	GPCPD1
rs16989000	Hisp_NHW	0.513817	ENSG00000125779	20	3888839	3929887	PANK2
rs8615	AA_Hisp_NHW	0.893399	ENSG00000125814	20	23374519	23421519	NAPB
rs3787573	AA_Hisp_NHW	0.628819	ENSG00000125818	20	1113240	1189415	PSMF1
rs2294247	AA_Hisp_NHW	0.527417	ENSG00000125827	20	7977346	8019805	TMX4
rs11699145	AA_Hisp_NHW	0.961895	ENSG00000125877	20	3208868	3223870	ITPA
rs67002563	AA_Hisp_NHW	1	ENSG00000125877	20	3208868	3223870	ITPA
rs8047251	Hisp_NHW	0.620943	ENSG00000126602	16	3651639	3717553	TRAP1
rs3794700	Hisp_NHW	0.598566	ENSG00000126602	16	3651639	3717553	TRAP1
rs3733342	AA_Hisp_NHW	0.578939	ENSG00000127415	4	986997	1004564	IDUA
rs599823	AA_Hisp_NHW	0.510355	ENSG00000127603	1	39081316	39487177	MACF1
rs1049951	AA_Hisp_NHW	0.996336	ENSG00000127884	10	133362485	133373354	ECHS1
rs10466126	AA_Hisp_NHW	0.988734	ENSG00000127884	10	133362485	133373354	ECHS1
rs3898649	AA_Hisp_NHW	0.536389	ENSG00000127948	7	75899200	75986855	POR
rs1057868	AA_Hisp_NHW	0.647937	ENSG00000127948	7	75899200	75986855	POR
rs6854916	AA_Hisp_NHW	0.594956	ENSG00000128059	4	56393362	56435615	PPAT
rs67721941	AA_Hisp_NHW	0.995278	ENSG00000128059	4	56393362	56435615	PPAT
rs3788337	AA_Hisp_NHW	0.91255	ENSG00000128266	22	23070519	23125032	GNAZ
rs7290003	Hisp_NHW	0.655392	ENSG00000128309	22	37019635	37029821	MPST
rs62230792	AA_Hisp_NHW	0.692642	ENSG00000128311	22	37010859	37020183	TST
rs1001293	AA_Hisp_NHW	0.998289	ENSG00000128335	22	36226209	36239954	APOL2
rs5756111	AA_Hisp_NHW	1	ENSG00000128335	22	36226209	36239954	APOL2
rs2057974	AA_Hisp_NHW	0.701644	ENSG00000128512	7	111726110	112206407	DOCK4
rs6951506	AA_NHW	0.915807	ENSG00000128512	7	111726110	112206407	DOCK4
rs34692078	AA_Hisp_NHW	0.579186	ENSG00000128591	7	128830406	128859274	FLNC
rs8208	AA_Hisp_NHW	0.987771	ENSG00000128829	15	39934115	40035591	EIF2AK4
rs2242056	AA_NHW	0.595458	ENSG00000128833	15	52192322	52295804	MYO5C
rs7165012	AA_Hisp_NHW	0.99932	ENSG00000128928	15	40405485	40435947	IVD
rs12438457	AA_Hisp_NHW	0.948441	ENSG00000128951	15	48331011	48343373	DUT
rs4775440	Hisp_NHW	0.693858	ENSG00000129003	15	61852389	62060473	VPS13C
rs7793921	AA_Hisp_NHW	0.553792	ENSG00000129103	7	56064002	56080670	SUMF2
rs1852695	Hisp_NHW	0.748136	ENSG00000129103	7	56064002	56080670	SUMF2
rs11029796	AA_Hisp_NHW	0.962922	ENSG00000129151	11	27040725	27127809	BBOX1
rs2299623	AA_Hisp_NHW	0.589709	ENSG00000129158	11	17788048	18013047	SERGEF
rs3764897	AA_Hisp_NHW	0.96384	ENSG00000129219	17	4807152	4823434	PLD2
rs28860769	AA_Hisp_NHW	0.566749	ENSG00000129353	19	10602457	10644557	SLC44A2
rs2232613	AA_Hisp_NHW	0.809958	ENSG00000129988	20	38346482	38377013	LBP
rs11557488	AA_Hisp_NHW	0.825706	ENSG00000130175	19	11435284	11450968	PRKCSH
rs7005927	AA_Hisp_NHW	0.594146	ENSG00000130193	8	142727223	142736927	THEM6
rs7825980	Hisp_NHW	0.554413	ENSG00000130193	8	142727223	142736927	THEM6
rs73044940	Hisp_NHW	0.544096	ENSG00000130244	19	38403093	38409088	FAM98C
rs8102791	AA_Hisp_NHW	0.51003	ENSG00000130303	19	17402939	17405630	BST2
rs898896	Hisp_NHW	0.710383	ENSG00000130347	6	106570771	106629498	RTN4IP1
rs2054365	AA_Hisp_NHW	1	ENSG00000130348	6	106629578	106668417	QRSL1
rs12982308	AA_Hisp_NHW	0.972882	ENSG00000130479	19	17719242	17734513	MAP1S
rs138067	AA_Hisp_NHW	0.517248	ENSG00000130540	22	43824509	43862513	SULT4A1
rs907612	AA_Hisp_NHW	1	ENSG00000130592	11	1850904	1892267	LSP1
rs10746563	Hisp_NHW	0.550829	ENSG00000130653	9	137459952	137550402	PNPLA7
rs4740435	AA_Hisp_NHW	0.646149	ENSG00000130707	9	130444961	130501274	ASS1
rs12380009	Hisp_NHW	0.502168	ENSG00000130707	9	130444961	130501274	ASS1
rs12444525	Hisp_NHW	0.653502	ENSG00000130731	16	634427	636366	METTL26
rs7184664	Hisp_NHW	0.518887	ENSG00000130731	16	634427	636366	METTL26
rs11083857	AA_Hisp_NHW	0.989145	ENSG00000130748	19	47045909	47048624	TMEM160
rs12738904	Hisp_NHW	0.710436	ENSG00000130764	1	3778559	3796498	LRRC47
rs12820345	AA_Hisp_NHW	0.999461	ENSG00000130787	12	122834453	122862961	HIP1R
rs7303024	AA_NHW	0.647979	ENSG00000130787	12	122834453	122862961	HIP1R
rs4869723	AA_Hisp_NHW	0.518757	ENSG00000131016	6	151239967	151358559	AKAP12
rs258341	AA_Hisp_NHW	0.878244	ENSG00000131165	16	89640816	89657738	CHMP1A
rs1801020	AA_Hisp_NHW	0.934641	ENSG00000131187	5	177402133	177416583	F12
rs6793906	Hisp_NHW	0.541587	ENSG00000131373	3	15560699	15601852	HACL1
rs905650	Hisp_NHW	0.543391	ENSG00000131373	3	15560699	15601852	HACL1
rs2280770	Hisp_NHW	0.616725	ENSG00000131373	3	15560699	15601852	HACL1
rs2455854	Hisp_NHW	0.706099	ENSG00000131373	3	15560699	15601852	HACL1
rs189534	Hisp_NHW	0.633939	ENSG00000131375	3	15206152	15252916	CAPN7
rs2115580	AA_Hisp_NHW	0.583266	ENSG00000131378	3	16313574	16514026	RFTN1
rs74970507	AA_Hisp_NHW	0.617291	ENSG00000131381	3	15070073	15099163	RBSN
rs3900945	AA_Hisp_NHW	0.999833	ENSG00000131435	5	132257696	132273454	PDLIM4
rs6892185	AA_Hisp_NHW	0.821279	ENSG00000131504	5	141515016	141619055	DIAPH1
rs11576360	AA_Hisp_NHW	0.992898	ENSG00000131778	1	147242654	147295765	CHD1L
rs8108187	AA_Hisp_NHW	0.770155	ENSG00000132002	19	14514769	14560391	DNAJB1
rs6506450	AA_Hisp_NHW	0.562844	ENSG00000132199	18	670318	712662	ENOSF1
rs7980	AA_Hisp_NHW	0.985301	ENSG00000132205	18	2847006	2916003	EMILIN2
rs10179090	AA_Hisp_NHW	0.544257	ENSG00000132305	2	86143932	86195472	IMMT
rs6720524	AA_Hisp_NHW	0.980403	ENSG00000132330	2	238060924	238099413	SCLY
rs34798549	AA	0.535871	ENSG00000132330	2	238060924	238099413	SCLY
rs13382432	Hisp_NHW	0.513022	ENSG00000132330	2	238060924	238099413	SCLY
rs57282053	AA_Hisp_NHW	0.999999	ENSG00000132359	17	2755705	3037741	RAP1GAP2
rs5030749	AA_Hisp_NHW	0.831298	ENSG00000132383	17	1829702	1900082	RPA1
rs6505095	AA_Hisp_NHW	0.999003	ENSG00000132589	17	28879335	28897733	FLOT2
rs1127231	AA_Hisp_NHW	0.530046	ENSG00000132612	16	69311350	69326939	VPS4A
rs2365715	AA_Hisp_NHW	0.990762	ENSG00000132692	1	156641390	156659532	BCAN
rs945508	AA_Hisp_NHW	0.692037	ENSG00000132694	1	156934840	157045742	ARHGEF11
rs2509715	AA_Hisp_NHW	0.986477	ENSG00000132744	11	67642555	67650730	ACY3
rs6091461	NHW	0.5226	ENSG00000132821	20	37903111	37945350	VSTM2L
rs4369722	AA_NHW	0.557555	ENSG00000133028	17	10672474	10698375	SCO1
rs9892695	AA_Hisp_NHW	0.521217	ENSG00000133030	17	17042457	17217679	MPRIP
rs3794954	Hisp_NHW	0.59698	ENSG00000133313	18	74495816	74523454	CNDP2
rs7577	AA_Hisp_NHW	0.683568	ENSG00000133313	18	74495816	74523454	CNDP2
rs5751776	AA_Hisp_NHW	0.596704	ENSG00000133433	22	23957414	23961195	GSTT2B
rs9620341	AA_Hisp_NHW	0.999415	ENSG00000133433	22	23957414	23961195	GSTT2B
rs738809	Hisp_NHW	0.585104	ENSG00000133433	22	23957414	23961195	GSTT2B
rs3735080	AA_Hisp_NHW	0.858902	ENSG00000133574	7	150567369	150573953	GIMAP4
rs145938424	AA_Hisp_NHW	0.732712	ENSG00000133731	8	81701334	81732903	ZFAND1
rs10840279	AA_Hisp_NHW	0.674217	ENSG00000133789	11	9664077	9752993	SWAP70
rs11042811	AA_Hisp_NHW	0.506057	ENSG00000133805	11	10308313	10507579	AMPD3
rs11042892	Hisp_NHW	0.675748	ENSG00000133805	11	10308313	10507579	AMPD3
rs32651	AA_Hisp_NHW	0.736962	ENSG00000133835	5	119452465	119637199	HSD17B4
rs4900072	AA_Hisp_NHW	0.518643	ENSG00000133943	14	91060333	91225632	DGLUCY
rs61987082	AA_Hisp_NHW	0.548296	ENSG00000133961	14	73275107	73458617	NUMB
rs2728923	AA_Hisp_NHW	0.638027	ENSG00000134077	3	9362971	9386791	THUMPD3
rs11547584	AA_Hisp_NHW	0.812579	ENSG00000134077	3	9362971	9386791	THUMPD3
rs7372245	AA_Hisp_NHW	0.587085	ENSG00000134121	3	196763	409417	CHL1
rs620077	NHW	0.554645	ENSG00000134184	1	109687814	109709039	GSTM1
rs6669533	AA_NHW	0.751374	ENSG00000134184	1	109687814	109709039	GSTM1
rs3895838	NHW	0.51061	ENSG00000134201	1	109711780	109775428	GSTM5
rs620077	NHW	0.513495	ENSG00000134201	1	109687814	109709039	GSTM1
rs11101989	AA_Hisp_NHW	0.583073	ENSG00000134201	1	109711780	109775428	GSTM5
rs1758104	AA_Hisp_NHW	0.995205	ENSG00000134201	1	109711780	109775428	GSTM5
rs1055259	AA_Hisp_NHW	0.779126	ENSG00000134202	1	109733932	109741038	GSTM3
rs1332018	AA_Hisp_NHW	0.999998	ENSG00000134202	1	109733932	109741038	GSTM3
rs4233450	AA_NHW	0.729193	ENSG00000134247	1	116909916	116990353	PTGFRN
rs68091364	AA_Hisp_NHW	0.983963	ENSG00000134265	18	10525905	10552764	NAPG
rs17603420	AA_Hisp_NHW	0.624727	ENSG00000134324	2	11677595	11827409	LPIN1
rs7103375	NHW	0.511959	ENSG00000134339	11	18239223	18248668	SAA2
rs388694	AA_Hisp_NHW	0.696373	ENSG00000134440	18	57600656	57622213	NARS1
rs652473	Hisp_NHW	0.685846	ENSG00000134444	18	62187255	62310249	RELCH
rs11255581	AA_Hisp_NHW	0.692802	ENSG00000134461	10	5861616	5889906	ANKRD16
rs633928	AA_Hisp_NHW	0.834644	ENSG00000134461	10	5861616	5889906	ANKRD16
rs4772303	Hisp_NHW	0.506964	ENSG00000134864	13	100530164	100589528	GGACT
rs1043886	AA_Hisp_NHW	0.86681	ENSG00000134905	13	110641412	110713603	CARS2
rs72661690	AA_Hisp_NHW	0.544589	ENSG00000134905	13	110641412	110713603	CARS2
rs62567919	AA_Hisp_NHW	0.540738	ENSG00000135002	9	76385526	76394517	RFK
rs1929402	AA_Hisp_NHW	0.999961	ENSG00000135069	9	78297125	78330093	PSAT1
rs818628	AA_Hisp_NHW	0.663324	ENSG00000135249	7	105532169	105567677	RINT1
rs706795	AA_Hisp_NHW	0.832747	ENSG00000135472	12	49866896	49904217	FAIM2
rs6907769	AA_Hisp_NHW	0.941451	ENSG00000135596	6	109444062	109465968	MICAL1
rs12372220	AA_Hisp_NHW	0.52087	ENSG00000135678	12	68842197	68971570	CPM
rs879742	AA_Hisp_NHW	0.904618	ENSG00000135709	16	85027782	85094230	KIAA0513
rs2287555	AA_Hisp_NHW	0.914885	ENSG00000136003	12	108562582	108569368	ISCU
rs7133728	AA_Hisp_NHW	0.735964	ENSG00000136044	12	105173297	105236203	APPL2
rs13437785	AA_Hisp_NHW	0.571392	ENSG00000136205	7	47275154	47582558	TNS3
rs12672022	Hisp_NHW	0.559472	ENSG00000136270	7	45100100	45112047	TBRG4
rs10236567	AA_Hisp_NHW	0.94939	ENSG00000136279	7	44044640	44069456	DBNL
rs34184908	AA_Hisp_NHW	0.885168	ENSG00000136280	7	44999475	45076469	CCM2
rs2318864	AA_Hisp_NHW	0.9991	ENSG00000136319	14	20256558	20305960	TTC5
rs11856431	AA_Hisp_NHW	0.520901	ENSG00000136371	15	79833585	79897379	MTHFS
rs73453289	AA_NHW	0.513789	ENSG00000136404	15	83107572	83144854	TM6SF1
rs10928800	AA_NHW	0.695833	ENSG00000136731	2	128091200	128195677	UGGT1
rs1049927	AA_Hisp_NHW	0.999968	ENSG00000136810	9	110243810	110256507	TXN
rs13292669	Hisp_NHW	0.635798	ENSG00000136816	9	129803157	129811281	TOR1B
rs73672511	AA_Hisp_NHW	0.683586	ENSG00000136827	9	129812942	129824244	TOR1A
rs10819718	Hisp_NHW	0.626371	ENSG00000136874	9	99906654	99974534	STX17
rs10973326	AA_Hisp_NHW	0.53759	ENSG00000137106	9	37422666	37436990	GRHPR
rs2228093	AA_Hisp_NHW	1	ENSG00000137124	9	38392702	38398661	ALDH1B1
rs2073478	AA_Hisp_NHW	0.999333	ENSG00000137124	9	38392702	38398661	ALDH1B1
rs4879929	AA_Hisp_NHW	0.63454	ENSG00000137133	9	35812960	35815354	HINT2
rs1328688	AA_Hisp_NHW	0.626295	ENSG00000137266	6	3268962	3457050	SLC22A23
rs1534998	Hisp_NHW	0.602375	ENSG00000137274	6	3118374	3153578	BPHL
rs9503405	AA_NHW	0.689147	ENSG00000137274	6	3118374	3153578	BPHL
rs6909725	AA_Hisp_NHW	0.970784	ENSG00000137364	6	18128311	18155077	TPMT
rs12911018	AA_NHW	0.524057	ENSG00000137766	15	53978201	54628707	UNC13C
rs1044032	AA_Hisp_NHW	0.999137	ENSG00000137767	15	45631148	45691281	SQOR
rs12907526	Hisp_NHW	0.690162	ENSG00000137806	15	41387218	41409403	NDUFAF1
rs1142468	AA_Hisp_NHW	0.982675	ENSG00000137824	15	40735884	40755851	RMDN3
rs1427281	AA_Hisp_NHW	0.998752	ENSG00000137845	15	58588809	58749791	ADAM10
rs12021720	AA_Hisp_NHW	0.565036	ENSG00000137992	1	100186919	100249834	DBT
rs10127458	AA_Hisp_NHW	0.698612	ENSG00000137996	1	100266216	100292769	RTCA
rs2304681	AA_Hisp_NHW	1	ENSG00000138030	2	27086772	27100762	KHK
rs6759659	AA_Hisp_NHW	0.780046	ENSG00000138095	2	43886224	43996226	LRPPRC
rs2295873	AA_Hisp_NHW	0.549889	ENSG00000138162	10	121989163	122254545	TACC2
rs11191368	AA_Hisp_NHW	0.533122	ENSG00000138175	10	102673731	102714397	ARL3
rs10186051	AA_Hisp_NHW	0.519828	ENSG00000138363	2	215311956	215349773	ATIC
rs62026666	AA_Hisp_NHW	0.983716	ENSG00000138606	15	45167214	45201175	SHF
rs150843275	NHW	0.609886	ENSG00000138623	15	74409289	74433958	SEMA7A
rs2135232	AA_Hisp_NHW	0.902578	ENSG00000138744	4	75913660	75941013	NAAA
rs2904018	AA_Hisp_NHW	0.599943	ENSG00000138768	4	75724577	75814286	USO1
rs7672582	AA_Hisp_NHW	0.985889	ENSG00000138772	4	78551747	78610451	ANXA3
rs17035619	AA_Hisp_NHW	0.594872	ENSG00000138777	4	105369077	105474067	PPA2
rs4699179	AA_Hisp_NHW	0.653608	ENSG00000138777	4	105369077	105474067	PPA2
rs4931642	AA_Hisp_NHW	0.708942	ENSG00000139132	12	32399558	32646050	FGD4
rs1803622	AA_Hisp_NHW	0.554601	ENSG00000139192	12	6451690	6466517	TAPBPL
rs1368568	Hisp_NHW	0.586341	ENSG00000139220	12	81257975	81759553	PPFIA2
rs12810059	AA_NHW	0.544811	ENSG00000139410	12	113422380	113438276	SDSL
rs8192890	AA_Hisp_NHW	0.646861	ENSG00000139684	13	46771256	46797420	ESD
rs61990120	Hisp_NHW	0.553715	ENSG00000139988	14	67676800	67695793	RDH11
rs2241621	AA_Hisp_NHW	0.926094	ENSG00000140022	14	81260652	81436465	STON2
rs8020267	AA_Hisp_NHW	0.999932	ENSG00000140043	14	73851831	73885726	PTGR2
rs12913300	AA_Hisp_NHW	0.944033	ENSG00000140323	15	40358219	40378621	DISP2
rs12442376	AA_Hisp_NHW	0.955099	ENSG00000140403	15	78264086	78282196	DNAJA4
rs62007840	Hisp_NHW	0.723985	ENSG00000140403	15	78264086	78282196	DNAJA4
rs12898397	AA_Hisp_NHW	0.99997	ENSG00000140474	15	74836118	74843346	ULK3
rs2283433	Hisp_NHW	0.547635	ENSG00000140522	15	89209869	89221614	RLBP1
rs2256110	AA_Hisp_NHW	0.860769	ENSG00000140575	15	90388242	90502239	IQGAP1
rs2074585	AA_Hisp_NHW	0.869677	ENSG00000140575	15	90388242	90502239	IQGAP1
rs1503068	Hisp_NHW	0.506381	ENSG00000140598	15	82130206	82262773	EFL1
rs2730082	AA_Hisp_NHW	0.546471	ENSG00000140600	15	83447228	83618743	SH3GL3
rs12049	AA_Hisp_NHW	0.528235	ENSG00000140650	16	8788823	8862534	PMM2
rs8053440	AA_Hisp_NHW	0.846094	ENSG00000140650	16	8788823	8862534	PMM2
rs291053	AA_Hisp_NHW	0.993515	ENSG00000140848	16	57092583	57148369	CPNE2
rs9933518	AA_Hisp_NHW	0.818753	ENSG00000140945	16	82626965	83800640	CDH13
rs13338047	AA_Hisp_NHW	0.999982	ENSG00000140950	16	84476355	84554033	MEAK7
rs1139897	AA_Hisp_NHW	0.576014	ENSG00000140983	16	668100	674174	RHOT2
rs3177338	AA_Hisp_NHW	0.971131	ENSG00000140983	16	668100	674174	RHOT2
rs2325752	AA_Hisp_NHW	0.999982	ENSG00000141295	17	47837692	47841289	SCRN2
rs7244359	AA_NHW	0.737254	ENSG00000141469	18	45687025	45752520	SLC14A1
rs12963324	AA_Hisp_NHW	0.587894	ENSG00000141469	18	45687025	45752520	SLC14A1
rs35592645	AA_NHW	0.769205	ENSG00000141480	17	4710596	4721499	ARRB2
rs858527	AA_Hisp_NHW	0.523151	ENSG00000141504	17	7626234	7627876	SAT2
rs13894	AA_Hisp_NHW	1	ENSG00000141504	17	7626234	7627876	SAT2
rs6502023	AA_Hisp_NHW	0.531587	ENSG00000141556	17	82752042	82945914	TBCD
rs2246577	AA_Hisp_NHW	1	ENSG00000141560	17	82716706	82730328	FN3KRP
rs8134520	AA_Hisp_NHW	0.873811	ENSG00000141959	21	44300051	44327376	PFKL
rs3847647	AA_NHW	0.520348	ENSG00000142082	11	215030	236931	SIRT3
rs519592	AA_Hisp_NHW	0.56436	ENSG00000142082	11	215030	236931	SIRT3
rs7246422	AA_Hisp_NHW	0.670084	ENSG00000142549	19	51311644	51330891	IGLON5
rs769897	AA_Hisp_NHW	0.992856	ENSG00000142583	1	9035106	9088478	SLC2A5
rs2478869	AA_Hisp_NHW	0.715782	ENSG00000142583	1	9035106	9088478	SLC2A5
rs77917183	Hisp_NHW	0.66497	ENSG00000142583	1	9035106	9088478	SLC2A5
rs2473349	Hisp_NHW	0.553934	ENSG00000142634	1	15409888	15430339	EFHD2
rs12116966	AA_Hisp_NHW	0.592382	ENSG00000142657	1	10398592	10420511	PGD
rs4970520	AA_Hisp_NHW	0.57515	ENSG00000142733	1	27355184	27366961	MAP3K6
rs2488762	AA_Hisp_NHW	0.935048	ENSG00000143079	1	112396214	112463456	CTTNBP2NL
rs10753688	AA_Hisp_NHW	0.554794	ENSG00000143149	1	165662216	165698562	ALDH9A1
rs12408101	AA_Hisp_NHW	0.99999	ENSG00000143149	1	165662216	165698562	ALDH9A1
rs75060212	AA_Hisp_NHW	0.991688	ENSG00000143353	1	219173869	219212865	LYPLAL1
rs35309985	Hisp_NHW	0.632304	ENSG00000143409	1	150996549	151008376	MINDY1
rs6664220	Hisp_NHW	0.584103	ENSG00000143409	1	150996549	151008376	MINDY1
rs17564336	AA_Hisp_NHW	0.695834	ENSG00000143416	1	151364304	151372707	SELENBP1
rs41264285	Hisp_NHW	0.628627	ENSG00000143537	1	155050566	155062775	ADAM15
rs11578178	AA_Hisp_NHW	0.889662	ENSG00000143603	1	154697455	154870281	KCNN3
rs10754532	AA_NHW	0.541143	ENSG00000143653	1	246724409	246768137	SCCPDH
rs6426331	AA_NHW	0.746986	ENSG00000143653	1	246724409	246768137	SCCPDH
rs4926461	Hisp_NHW	0.688602	ENSG00000143653	1	246724409	246768137	SCCPDH
rs17713568	AA_Hisp_NHW	0.537357	ENSG00000143727	2	264140	278283	ACP1
rs3014254	AA_Hisp_NHW	0.506072	ENSG00000143776	1	226989865	227318492	CDC42BPA
rs11580190	Hisp_NHW	0.504191	ENSG00000143847	1	203026491	203078740	PPFIA4
rs13012704	AA_Hisp_NHW	0.992021	ENSG00000143891	2	38666081	38741237	GALM
rs1048704	AA_Hisp_NHW	0.93123	ENSG00000144040	2	72942036	73075619	SFXN5
rs10469888	AA_Hisp_NHW	0.848662	ENSG00000144115	2	88170295	88186636	THNSL2
rs1667098	Hisp_NHW	0.669412	ENSG00000144134	2	113627229	113643396	RABL2A
rs66470738	AA_Hisp_NHW	0.566951	ENSG00000144152	2	112138385	112188218	FBLN7
rs3979376	Hisp_NHW	0.527538	ENSG00000144152	2	112138385	112188218	FBLN7
rs11900461	Hisp_NHW	0.685413	ENSG00000144199	2	97083583	97094882	FAHD2B
rs10203361	AA_Hisp_NHW	0.729487	ENSG00000144306	2	174395730	174429575	SCRN3
rs4972493	Hisp_NHW	0.722693	ENSG00000144320	2	175923882	176002839	LNPK
rs147575323	Hisp_NHW	0.697738	ENSG00000144320	2	175923882	176002839	LNPK
rs9876026	AA_Hisp_NHW	0.728174	ENSG00000144559	3	11790442	11846919	TAMM41
rs13028225	AA_Hisp_NHW	0.995676	ENSG00000144567	2	219176225	219185475	RETREG2
rs729654	AA_Hisp_NHW	0.54883	ENSG00000144647	3	43079229	43106085	POMGNT2
rs444944	AA_Hisp_NHW	0.999999	ENSG00000144711	3	12897043	13283281	IQSEC1
rs7650482	AA_Hisp_NHW	0.999978	ENSG00000144712	3	12796472	12834804	CAND2
rs146159281	AA_Hisp_NHW	0.999968	ENSG00000144741	3	66133610	66388116	SLC25A26
rs3853159	AA_Hisp_NHW	0.952939	ENSG00000144746	3	69084937	69106092	ARL6IP5
rs6773379	NHW	0.513934	ENSG00000144834	3	111998739	112013887	TAGLN3
rs2049229	AA_Hisp_NHW	0.570493	ENSG00000144895	3	150546678	150586016	EIF2A
rs6763844	AA_Hisp_NHW	0.936333	ENSG00000144895	3	150546678	150586016	EIF2A
rs4646720	AA_Hisp_NHW	0.600585	ENSG00000144908	3	126103562	126197994	ALDH1L1
rs234010	AA_Hisp_NHW	0.507694	ENSG00000144959	3	172630249	172711218	NCEH1
rs843358	AA_Hisp_NHW	0.999972	ENSG00000145191	3	184135038	184146127	EIF2B5
rs4634107	Hisp_NHW	0.556206	ENSG00000145192	3	186613060	186621318	AHSG
rs28504033	AA_NHW	0.596892	ENSG00000145214	4	958887	986895	DGKQ
rs11726637	AA_Hisp_NHW	0.998391	ENSG00000145214	4	958887	986895	DGKQ
rs7700970	AA_Hisp_NHW	0.999965	ENSG00000145692	5	79111809	79132288	BHMT
rs10054004	Hisp_NHW	0.584706	ENSG00000145882	5	149358037	149369653	PCYOX1L
rs11134938	AA_Hisp_NHW	0.636446	ENSG00000145920	5	175796310	175884021	CPLX2
rs1546299	AA_Hisp_NHW	0.996823	ENSG00000146151	6	55434373	55579197	HMGCLL1
rs12196247	Hisp_NHW	0.540945	ENSG00000146386	6	139028745	139043302	ABRACL
rs3823882	AA_Hisp_NHW	0.635587	ENSG00000146701	7	76048051	76067508	MDH2
rs1637028	AA_Hisp_NHW	0.999834	ENSG00000146701	7	76048051	76067508	MDH2
rs10255049	AA_Hisp_NHW	0.599154	ENSG00000146729	7	55951793	56000181	NIPSNAP2
rs6980974	Hisp_NHW	0.793249	ENSG00000147533	8	41488200	41511095	GOLGA7
rs55878528	AA_Hisp_NHW	1	ENSG00000147576	8	66432492	66468907	ADHFE1
rs268652	AA_Hisp_NHW	0.898714	ENSG00000147592	8	70635318	70669185	LACTB2
rs12348423	AA_Hisp_NHW	0.939218	ENSG00000147853	9	4709556	4742043	AK3
rs1888639	AA_Hisp_NHW	0.917179	ENSG00000147853	9	4709556	4742043	AK3
rs10815065	AA_Hisp_NHW	0.518622	ENSG00000147853	9	4709556	4742043	AK3
rs4146740	AA_Hisp_NHW	1	ENSG00000148057	9	83623049	83644130	IDNK
rs167394	Hisp_NHW	0.548436	ENSG00000148175	9	121338987	121370304	STOM
rs306772	AA_NHW	0.500792	ENSG00000148180	9	121207794	121332843	GSN
rs818702	AA_Hisp_NHW	0.96154	ENSG00000148218	9	113386312	113401290	ALAD
rs1805313	Hisp_NHW	0.522569	ENSG00000148218	9	113386312	113401290	ALAD
rs8177812	Hisp_NHW	0.532915	ENSG00000148218	9	113386312	113401290	ALAD
rs1578592	AA_NHW	0.513609	ENSG00000148218	9	113386312	113401290	ALAD
rs1179034	AA_Hisp_NHW	0.525313	ENSG00000148290	9	133351758	133356676	SURF1
rs1179038	AA_Hisp_NHW	0.999849	ENSG00000148290	9	133351758	133356676	SURF1
rs7852803	AA_NHW	0.951312	ENSG00000148290	9	133351758	133356676	SURF1
rs6602828	Hisp_NHW	0.669088	ENSG00000148468	10	15211643	15371289	FAM171A1
rs6584592	AA_NHW	0.606011	ENSG00000148834	10	104235356	104267459	GSTO1
rs276210	AA_Hisp_NHW	0.568405	ENSG00000148834	10	104235356	104267459	GSTO1
rs11191559	AA_Hisp_NHW	0.911807	ENSG00000148842	10	102918294	103090222	CNNM2
rs57635800	AA_Hisp_NHW	0.615837	ENSG00000149084	11	43680680	43856617	HSD17B12
rs11032943	AA_Hisp_NHW	0.999942	ENSG00000149089	11	34853094	34916379	APIP
rs6592284	AA_Hisp_NHW	0.999575	ENSG00000149196	11	86302211	86345943	HIKESHI
rs547243	AA_NHW	0.619666	ENSG00000149218	11	95089846	95132645	ENDOD1
rs1043418	AA_Hisp_NHW	0.539102	ENSG00000149260	11	77066961	77126155	CAPN5
rs1140239	AA_Hisp_NHW	0.580506	ENSG00000149927	16	30005514	30023270	DOC2A
rs2406918	AA_Hisp_NHW	0.582565	ENSG00000149972	11	99020949	100358885	CNTN5
rs11133132	AA_Hisp_NHW	0.75522	ENSG00000150627	4	176065841	176182818	WDR17
rs4329999	Hisp_NHW	0.605229	ENSG00000150656	18	74534500	74587212	CNDP1
rs2230469	AA_Hisp_NHW	0.63466	ENSG00000150867	10	22534854	22714578	PIP4K2A
rs4148866	AA_Hisp_NHW	0.553552	ENSG00000150967	12	122920951	122981649	ABCB9
rs73850882	Hisp_NHW	0.589069	ENSG00000151012	4	138164097	138242349	SLC7A11
rs2175818	AA_NHW	0.684047	ENSG00000151012	4	138164097	138242349	SLC7A11
rs10766486	AA_NHW	0.672762	ENSG00000151116	11	18529609	18588747	UEVLD
rs7972807	AA_NHW	0.554991	ENSG00000151233	12	42081845	42144874	GXYLT1
rs3741007	AA_Hisp_NHW	0.96093	ENSG00000151376	11	86441108	86672636	ME3
rs61703751	AA_Hisp_NHW	0.524476	ENSG00000151376	11	86441108	86672636	ME3
rs73271265	AA_Hisp_NHW	0.540884	ENSG00000151413	14	31489956	31861224	NUBPL
rs8010603	AA_Hisp_NHW	0.67091	ENSG00000151413	14	31489956	31861224	NUBPL
rs34273339	Hisp_NHW	0.526648	ENSG00000151414	1	198156994	198322420	NEK7
rs10223256	Hisp_NHW	0.599431	ENSG00000151422	5	108747841	109196841	FER
rs337276	AA_Hisp_NHW	0.995096	ENSG00000151470	4	129093317	129116640	C4orf33
rs2597781	AA_Hisp_NHW	0.983518	ENSG00000151552	4	17460261	17512206	QDPR
rs72722201	AA_Hisp_NHW	0.706796	ENSG00000151611	4	145599042	145660033	MMAA
rs113518121	AA_Hisp_NHW	0.540478	ENSG00000151611	4	145599042	145660033	MMAA
rs4242715	AA_Hisp_NHW	0.934669	ENSG00000151640	10	132186948	132205759	DPYSL4
rs2067454	AA_Hisp_NHW	0.999155	ENSG00000151689	2	190343570	190371665	INPP1
rs6761929	AA_Hisp_NHW	0.568436	ENSG00000152128	2	134455759	134719000	TMEM163
rs12476204	AA_Hisp_NHW	0.576823	ENSG00000152256	2	172555373	172608669	PDK1
rs4247303	AA_Hisp_NHW	0.999639	ENSG00000152291	2	85318027	85328251	TGOLN2
rs7915167	AA_Hisp_NHW	0.748314	ENSG00000152465	10	15102584	15168693	NMT2
rs1520203	Hisp_NHW	0.677053	ENSG00000152492	3	191329085	191398659	CCDC50
rs216535	Hisp_NHW	0.616073	ENSG00000152495	5	111223653	111494886	CAMK4
rs1422072	AA_Hisp_NHW	0.953583	ENSG00000152503	5	115124762	115180546	TRIM36
rs12656216	Hisp_NHW	0.585047	ENSG00000152620	5	36192589	36242279	NADK2
rs6550098	AA_Hisp_NHW	0.591408	ENSG00000152642	3	32105689	32168709	GPD1L
rs3897473	AA_Hisp_NHW	0.909183	ENSG00000152749	13	94601857	94634661	GPR180
rs425872	AA_Hisp_NHW	0.59246	ENSG00000152932	5	58582221	58859394	RAB3C
rs7378329	Hisp_NHW	0.643977	ENSG00000152969	4	6026199	6200591	JAKMIP1
rs7191492	AA_Hisp_NHW	0.99034	ENSG00000153048	16	8852942	8869012	CARHSP1
rs4619405	AA_Hisp_NHW	0.982882	ENSG00000153048	16	8852942	8869012	CARHSP1
rs2437708	Hisp_NHW	0.539499	ENSG00000153048	16	8852942	8869012	CARHSP1
rs2351245	AA_Hisp_NHW	0.617393	ENSG00000153113	5	96525267	96779595	CAST
rs6836986	AA_Hisp_NHW	0.752728	ENSG00000153132	4	140388453	140427661	CLGN
rs2277119	AA_Hisp_NHW	0.836175	ENSG00000153291	6	46652915	46678190	SLC25A27
rs7737692	Hisp_NHW	0.521389	ENSG00000153395	5	1456480	1523962	LPCAT1
rs6868277	AA_NHW	0.699163	ENSG00000153395	5	1456480	1523962	LPCAT1
rs9923395	AA_Hisp_NHW	0.612948	ENSG00000153406	16	4461691	4495763	NMRAL1
rs1291695	Hisp_NHW	0.682206	ENSG00000153406	16	4461691	4495763	NMRAL1
rs17137037	Hisp_NHW	0.584589	ENSG00000153406	16	4461691	4495763	NMRAL1
rs8046837	AA_Hisp_NHW	0.826916	ENSG00000153406	16	4461691	4495763	NMRAL1
rs12917680	AA_Hisp_NHW	0.725152	ENSG00000153406	16	4461691	4495763	NMRAL1
rs4907642	AA_Hisp_NHW	0.66377	ENSG00000153531	13	113399611	113453488	ADPRHL1
rs3509	AA_Hisp_NHW	0.997335	ENSG00000154027	1	77282019	77559966	AK5
rs2881632	AA_Hisp_NHW	0.519396	ENSG00000154079	6	70566917	70589569	SDHAF4
rs12790613	AA_Hisp_NHW	0.701492	ENSG00000154127	11	122655722	122814473	UBASH3B
rs73150352	AA_Hisp_NHW	0.635348	ENSG00000154174	3	100363431	100401089	TOMM70
rs11653754	AA_Hisp_NHW	0.556465	ENSG00000154217	17	67377281	67697256	PITPNC1
rs9895770	Hisp_NHW	0.624252	ENSG00000154229	17	66302613	66810743	PRKCA
rs11544715	AA_Hisp_NHW	0.766596	ENSG00000154265	17	69244311	69327244	ABCA5
rs715454	AA_Hisp_NHW	1	ENSG00000154678	7	31751179	32428131	PDE1C
rs6777976	AA_Hisp_NHW	0.680878	ENSG00000154814	3	16265160	16350299	OXNAD1
rs7265950	AA_Hisp_NHW	0.536944	ENSG00000154930	20	25006230	25058980	ACSS1
rs852447	AA_Hisp_NHW	0.68389	ENSG00000155034	7	5431335	5513809	FBXL18
rs1407977	AA_Hisp_NHW	0.583714	ENSG00000155158	9	15163622	15307360	TTC39B
rs1242724	AA_Hisp_NHW	0.503387	ENSG00000155463	14	22766522	22773042	OXA1L
rs2306169	AA_Hisp_NHW	0.846139	ENSG00000155660	7	149003062	149028662	PDIA4
rs4871827	AA_Hisp_NHW	0.604519	ENSG00000155792	8	119873717	120050918	DEPTOR
rs7832921	AA_Hisp_NHW	0.633119	ENSG00000155970	8	17027238	17122642	MICU3
rs2514558	AA_Hisp_NHW	0.952172	ENSG00000156172	8	95244913	95269201	CFAP418
rs9995300	AA_Hisp_NHW	0.997254	ENSG00000156219	4	76011184	76114048	ART3
rs11850704	AA_Hisp_NHW	0.721698	ENSG00000156411	14	103912288	103928269	ATP5MJ
rs749106	Hisp_NHW	0.57169	ENSG00000156515	10	69269984	69401884	HK1
rs4746850	Hisp_NHW	0.627069	ENSG00000156515	10	69269984	69401884	HK1
rs6933300	NHW	0.532766	ENSG00000156535	6	73695785	73828316	CD109
rs154235	AA_Hisp_NHW	0.709521	ENSG00000157020	3	10293131	10321112	SEC13
rs12734919	AA_Hisp_NHW	0.732219	ENSG00000157181	1	186375838	186421378	ODR4
rs1134688	AA_Hisp_NHW	0.677795	ENSG00000157184	1	53196792	53214197	CPT2
rs2273944	AA_Hisp_NHW	0.997355	ENSG00000157326	14	23953734	23969279	DHRS4
rs3742494	AA_Hisp_NHW	0.940889	ENSG00000157326	14	23953734	23969279	DHRS4
rs1131941	AA_Hisp_NHW	0.528505	ENSG00000157379	14	24290598	24299780	DHRS1
rs1051883	AA_Hisp_NHW	0.793586	ENSG00000157379	14	24290598	24299780	DHRS1
rs7174277	AA_Hisp_NHW	0.552149	ENSG00000157470	15	59372693	59523555	FAM81A
rs13047344	AA_Hisp_NHW	0.504648	ENSG00000157617	21	41885112	41954018	C2CD2
rs2236440	AA_Hisp_NHW	0.993996	ENSG00000157617	21	41885112	41954018	C2CD2
rs4664114	AA_Hisp_NHW	0.530175	ENSG00000157827	2	152335174	152649826	FMNL2
rs7535528	AA_Hisp_NHW	1	ENSG00000157881	1	2508537	2526597	PANK4
rs13244634	AA_Hisp_NHW	0.988328	ENSG00000157954	7	5190196	5233840	WIPI2
rs2034648	AA_Hisp_NHW	1	ENSG00000157985	2	235494043	236131793	AGAP1
rs2251098	AA_Hisp_NHW	0.89214	ENSG00000158109	1	3625015	3630127	TPRG1L
rs3816730	AA_Hisp_NHW	0.606406	ENSG00000158186	3	138347648	138405534	MRAS
rs12604488	Hisp_NHW	0.845659	ENSG00000158270	18	316737	500722	COLEC12
rs11236448	AA_Hisp_NHW	0.66127	ENSG00000158555	11	75434640	75525941	GDPD5
rs11265277	AA_Hisp_NHW	0.961155	ENSG00000158716	1	159780932	159782543	DUSP23
rs748468	NHW	0.523564	ENSG00000158806	8	22024125	22036897	NPM2
rs11786089	AA_Hisp_NHW	0.673126	ENSG00000158863	8	22089150	22104911	FHIP2B
rs4379692	Hisp_NHW	0.719639	ENSG00000158869	1	161215234	161220699	FCER1G
rs28703151	AA_Hisp_NHW	1	ENSG00000158887	1	161304735	161309968	MPZ
rs1450763	Hisp_NHW	0.797966	ENSG00000159063	11	78095244	78139660	ALG8
rs9975975	AA_Hisp_NHW	0.748736	ENSG00000159131	21	33503931	33543491	GART
rs75407717	AA_Hisp_NHW	0.96647	ENSG00000159200	21	34513142	34615113	RCAN1
rs2835267	AA_Hisp_NHW	0.911302	ENSG00000159228	21	36069941	36073166	CBR1
rs735142	AA_NHW	0.560094	ENSG00000159228	21	36069941	36073166	CBR1
rs2232852	AA_Hisp_NHW	0.668864	ENSG00000159348	1	202961873	202967275	CYB5R1
rs2024724	Hisp_NHW	0.737463	ENSG00000159423	1	18871430	18902724	ALDH4A1
rs59798360	Hisp_NHW	0.601094	ENSG00000159423	1	18871430	18902724	ALDH4A1
rs4236482	AA_Hisp_NHW	0.537689	ENSG00000159784	7	143353400	143362770	FAM131B
rs7278528	Hisp_NHW	0.62477	ENSG00000160194	21	42879644	42913304	NDUFV3
rs62229179	AA_Hisp_NHW	0.651939	ENSG00000160209	21	43719094	43762307	PDXK
rs7435	AA_Hisp_NHW	0.73915	ENSG00000160216	21	43865223	43987592	AGPAT3
rs11552066	Hisp_NHW	0.653582	ENSG00000160226	21	44328944	44339402	CFAP410
rs4819217	Hisp_NHW	0.664742	ENSG00000160285	21	46188141	46228824	LSS
rs11701121	AA_Hisp_NHW	0.831424	ENSG00000160305	21	46458891	46570015	DIP2A
rs28505901	AA_Hisp_NHW	0.74358	ENSG00000160360	9	136327476	136359605	GPSM1
rs62122059	AA_Hisp_NHW	0.999995	ENSG00000160439	19	55039108	55071291	RDH13
rs45439091	AA_Hisp_NHW	0.783184	ENSG00000160703	11	119166568	119184016	NLRX1
rs11264361	AA_Hisp_NHW	0.851258	ENSG00000160752	1	155308748	155320666	FDPS
rs4925825	AA_Hisp_NHW	0.840229	ENSG00000160972	8	144477969	144502121	PPP1R16A
rs41275227	AA_Hisp_NHW	0.999949	ENSG00000160993	7	102456238	102464863	ALKBH4
rs843337	AA_Hisp_NHW	0.534089	ENSG00000161204	3	184186095	184194012	ABCF3
rs712012	AA_Hisp_NHW	0.99989	ENSG00000161217	3	196214222	196287957	PCYT1A
rs2567332	AA_Hisp_NHW	0.74043	ENSG00000161267	3	197509783	197573323	BDH1
rs2484	AA_Hisp_NHW	0.66602	ENSG00000161267	3	197509783	197573323	BDH1
rs17206372	NHW	0.546028	ENSG00000161281	19	36150922	36152449	COX7A1
rs33938422	AA_Hisp_NHW	0.997184	ENSG00000161513	17	74862497	74873031	FDXR
rs112162280	AA_Hisp_NHW	0.506961	ENSG00000161714	17	45108959	45133354	PLCD3
rs879620	AA_Hisp_NHW	0.801121	ENSG00000162104	16	3953387	4116442	ADCY9
rs2230739	AA_NHW	0.596586	ENSG00000162104	16	3953387	4116442	ADCY9
rs1881535	AA_Hisp_NHW	0.662758	ENSG00000162174	11	62337448	62393412	ASRGL1
rs4687552	AA_NHW	0.583556	ENSG00000162267	3	52794768	52808799	ITIH3
rs7555040	AA_Hisp_NHW	0.865928	ENSG00000162368	1	47333790	47394866	CMPK1
rs443751	AA_Hisp_NHW	0.977948	ENSG00000162377	1	52684449	52698347	COA7
rs1616691	AA_Hisp_NHW	0.874657	ENSG00000162390	1	54542257	54639192	ACOT11
rs6699769	AA_Hisp_NHW	0.509245	ENSG00000162616	1	77979175	78017964	DNAJB4
rs2494211	AA_Hisp_NHW	0.719431	ENSG00000162728	1	160081538	160090563	KCNJ9
rs2301298	AA_Hisp_NHW	0.548098	ENSG00000162735	1	160276807	160286348	PEX19
rs6674938	AA_Hisp_NHW	0.929063	ENSG00000162836	1	147629652	147670524	ACP6
rs4356705	AA_Hisp_NHW	0.50647	ENSG00000162869	2	48440598	48515391	PPP1R21
rs13006059	AA_Hisp_NHW	0.62705	ENSG00000162882	2	42767089	42792593	HAAO
rs6699339	AA_Hisp	0.511686	ENSG00000162909	1	223701593	223776018	CAPN2
rs10915946	AA_NHW	0.564426	ENSG00000162909	1	223701593	223776018	CAPN2
rs2251775	Hisp_NHW	0.692522	ENSG00000162999	2	183078559	183100008	DUSP19
rs10048745	AA_Hisp_NHW	0.999993	ENSG00000163219	2	68679601	68826833	ARHGAP25
rs2061690	AA_Hisp_NHW	0.673494	ENSG00000163346	1	154944076	154956123	PBXIP1
rs9859192	Hisp_NHW	0.712813	ENSG00000163406	3	121894401	121944188	SLC15A2
rs4494199	AA_Hisp_NHW	0.664914	ENSG00000163431	1	201896456	201946588	LMOD1
rs71632651	Hisp_NHW	0.54474	ENSG00000163565	1	158999968	159055155	IFI16
rs56193304	AA_Hisp_NHW	0.79727	ENSG00000163596	2	202773150	202871766	ICA1L
rs6772709	AA_Hisp_NHW	0.901945	ENSG00000163630	3	63228315	63616924	SYNPR
rs11706359	Hisp_NHW	0.690366	ENSG00000163655	3	155870650	155944020	GMPS
rs62245551	AA_Hisp_NHW	0.658682	ENSG00000163703	3	9933793	9945413	CRELD1
rs2531756	AA_Hisp_NHW	0.997011	ENSG00000163818	3	45823316	45916042	LZTFL1
rs167189	AA_Hisp_NHW	0.940114	ENSG00000163864	3	139560180	139678017	NMNAT3
rs10935341	AA_Hisp_NHW	0.622692	ENSG00000163864	3	139560180	139678017	NMNAT3
rs57939493	AA_Hisp_NHW	0.667383	ENSG00000163866	1	34712737	34859755	SMIM12
rs3773732	AA_Hisp_NHW	1	ENSG00000163932	3	53156009	53192717	PRKCD
rs1864367	AA_Hisp_NHW	0.991869	ENSG00000163933	3	53088483	53130453	RFT1
rs28706421	AA_Hisp_NHW	0.660579	ENSG00000163956	4	3503612	3532446	LRPAP1
rs1622883	AA_Hisp_NHW	0.999853	ENSG00000163956	4	3503612	3532446	LRPAP1
rs4916599	Hisp_NHW	0.63233	ENSG00000163975	3	196980590	197029835	MELTF
rs6830624	AA_Hisp_NHW	0.730271	ENSG00000164039	4	103077592	103099870	BDH2
rs4695836	AA_Hisp_NHW	0.535395	ENSG00000164106	4	173384701	173406380	SCRG1
rs3212641	AA_NHW	0.766269	ENSG00000164171	5	52989340	53094779	ITGA2
rs162231	AA_Hisp_NHW	0.579141	ENSG00000164182	5	60945177	61154531	NDUFAF2
rs37217	AA_Hisp_NHW	0.642279	ENSG00000164187	5	36098407	36151887	LMBRD2
rs7712412	AA_Hisp_NHW	0.666773	ENSG00000164253	5	77425970	77620611	WDR41
rs12351	Hisp_NHW	0.638762	ENSG00000164292	5	95713522	95824383	RHOBTB3
rs1882328	AA_Hisp_NHW	0.925498	ENSG00000164303	4	184088706	184221230	ENPP6
rs17482078	AA_Hisp_NHW	0.997668	ENSG00000164307	5	96760810	96808100	ERAP1
rs10515191	AA_Hisp_NHW	0.506539	ENSG00000164347	5	74721206	74767147	GFM2
rs13153324	AA_Hisp_NHW	0.966103	ENSG00000164398	5	131949973	132012243	ACSL6
rs25887	Hisp_NHW	0.551923	ENSG00000164398	5	131949973	132012243	ACSL6
rs62406523	Hisp_NHW	0.608753	ENSG00000164530	6	36948263	36964837	PI16
rs1023035	AA_Hisp	0.538692	ENSG00000164530	6	36948263	36964837	PI16
rs56389635	Hisp_NHW	0.54467	ENSG00000164535	7	6409126	6484190	DAGLB
rs315867	AA_Hisp_NHW	0.725121	ENSG00000164619	7	33904308	34156427	BMPER
rs41098	Hisp_NHW	0.598953	ENSG00000164620	5	141636950	141641064	RELL2
rs2645419	AA_Hisp_NHW	0.916291	ENSG00000164733	8	11842524	11869533	CTSB
rs1293295	AA_Hisp_NHW	0.572666	ENSG00000164733	8	11842524	11869533	CTSB
rs59331088	AA_Hisp_NHW	0.671701	ENSG00000164764	8	73064543	73124088	SBSPON
rs11770520	AA_Hisp_NHW	0.638368	ENSG00000164885	7	151053815	151057897	CDK5
rs6990544	AA_NHW	0.749576	ENSG00000164929	8	103140713	103230305	BAALC
rs2917548	Hisp_NHW	0.668379	ENSG00000164933	8	103398635	103415189	SLC25A32
rs2381117	AA_Hisp_NHW	0.698389	ENSG00000164976	9	34366666	34376898	MYORG
rs9411182	Hisp_NHW	0.532525	ENSG00000165060	9	69035751	69079076	FXN
rs1572030	AA_Hisp_NHW	0.99958	ENSG00000165118	9	83938311	83956986	C9orf64
rs2296707	AA_Hisp_NHW	0.571265	ENSG00000165140	9	94603133	94640249	FBP1
rs7031053	AA_Hisp_NHW	0.626299	ENSG00000165233	9	93096217	93113283	CARD19
rs12805294	Hisp_NHW	0.710089	ENSG00000165434	11	74330316	74398433	PGM2L1
rs12049823	AA_Hisp_NHW	0.563822	ENSG00000165434	11	74330316	74398433	PGM2L1
rs9796208	AA_Hisp_NHW	0.974542	ENSG00000165475	13	20403666	20525873	CRYL1
rs3812584	AA_NHW	0.522492	ENSG00000165688	9	136410630	136427992	PMPCA
rs12762208	AA_Hisp_NHW	0.598483	ENSG00000165806	10	113679162	113730907	CASP7
rs4463814	AA_Hisp_NHW	0.977359	ENSG00000165912	11	47177522	47186443	PACSIN3
rs10904741	AA_Hisp_NHW	0.722752	ENSG00000165983	10	16436943	16513745	PTER
rs7154948	AA_Hisp_NHW	0.776792	ENSG00000166170	14	103556545	103562657	BAG5
rs3127255	AA_Hisp_NHW	0.987013	ENSG00000166171	10	101570560	101609662	DPCD
rs12770335	AA_NHW	0.526391	ENSG00000166224	10	70815905	70895816	SGPL1
rs10839797	AA_Hisp_NHW	0.688092	ENSG00000166387	11	7513298	7657127	PPFIBP2
rs3816253	AA_Hisp_NHW	0.566446	ENSG00000166411	15	78131498	78171945	IDH3A
rs120908	AA_Hisp_NHW	0.60701	ENSG00000166501	16	23835983	24220611	PRKCB
rs40191	AA_Hisp_NHW	0.952668	ENSG00000166548	16	66508003	66552544	TK2
rs17150001	Hisp_NHW	0.658435	ENSG00000166575	11	87037844	87328824	TMEM135
rs10750027	AA_Hisp_NHW	0.981317	ENSG00000166682	11	113687547	113706373	TMPRSS5
rs324015	Hisp_NHW	0.549141	ENSG00000166888	12	57095408	57132139	STAT6
rs3001426	AA_Hisp_NHW	0.713707	ENSG00000166888	12	57095408	57132139	STAT6
rs3751327	AA_Hisp_NHW	0.573903	ENSG00000166896	12	57906039	57959148	ATP23
rs12964519	AA_Hisp_NHW	0.751912	ENSG00000166974	18	34976928	35143470	MAPRE2
rs7457787	Hisp_NHW	0.581829	ENSG00000166997	7	100119634	100125508	CNPY4
rs4886747	AA_Hisp_NHW	0.83376	ENSG00000167196	15	75903876	75942511	FBXO22
rs1317421	AA_Hisp_NHW	0.88061	ENSG00000167280	17	79074824	79088599	ENGASE
rs2256195	AA_Hisp_NHW	0.998861	ENSG00000167363	17	82735615	82751196	FN3K
rs2884737	AA_Hisp_NHW	0.979994	ENSG00000167397	16	31090842	31095980	VKORC1
rs4803989	AA_Hisp_NHW	0.999933	ENSG00000167414	19	46633953	46636541	GNG8
rs1566172	AA_Hisp_NHW	0.99809	ENSG00000167414	19	46633953	46636541	GNG8
rs1005774	AA_Hisp_NHW	0.820228	ENSG00000167414	19	46633953	46636541	GNG8
rs6503947	AA_Hisp_NHW	0.994493	ENSG00000167434	17	60149942	60170899	CA4
rs12979379	Hisp_NHW	0.570123	ENSG00000167468	19	1103982	1106791	GPX4
rs8103188	AA_Hisp_NHW	0.559007	ENSG00000167468	19	1103982	1106791	GPX4
rs56102177	AA_Hisp_NHW	0.528811	ENSG00000167487	19	18637025	18671721	KLHL26
rs9932581	AA_Hisp_NHW	0.604075	ENSG00000167508	16	88651935	88663161	MVD
rs4782395	AA_Hisp_NHW	0.999966	ENSG00000167508	16	88651935	88663161	MVD
rs34014405	AA_Hisp_NHW	0.605482	ENSG00000167535	12	48813794	48828941	CACNB3
rs28713630	AA_Hisp_NHW	0.567006	ENSG00000167614	19	54415219	54436904	TTYH1
rs3744270	AA_Hisp_NHW	0.992501	ENSG00000167720	17	2303383	2325260	SRR
rs11650024	AA_Hisp_NHW	0.786442	ENSG00000167861	17	74950742	74973166	HID1
rs9900213	AA	0.501194	ENSG00000167925	17	42188799	42194532	GHDC
rs1046502	AA_Hisp_NHW	0.677368	ENSG00000167962	16	1997654	2009821	ZNF598
rs3803695	Hisp_NHW	0.547532	ENSG00000167969	16	2239402	2252300	ECI1
rs35911561	AA_Hisp_NHW	0.947501	ENSG00000168268	3	52524385	52535054	NT5DC2
rs7523348	AA_Hisp_NHW	1	ENSG00000168275	1	234373456	234385080	COA6
rs4387990	AA_Hisp_NHW	0.945654	ENSG00000168306	3	58505136	58537283	ACOX2
rs35454903	AA_Hisp_NHW	0.646375	ENSG00000168393	2	241675747	241686944	DTYMK
rs7574264	Hisp_NHW	0.57413	ENSG00000168393	2	241675747	241686944	DTYMK
rs71430377	AA_Hisp_NHW	0.980041	ENSG00000168397	2	241637213	241673857	ATG4B
rs7740	AA_Hisp_NHW	0.857854	ENSG00000168397	2	241637213	241673857	ATG4B
rs620077	NHW	0.509272	ENSG00000168765	1	109687814	109709039	GSTM1
rs28730543	AA_Hisp_NHW	0.994541	ENSG00000168952	14	24809454	25050147	STXBP6
rs1026740	Hisp_NHW	0.6148	ENSG00000168993	4	784957	826129	CPLX1
rs61189653	AA_Hisp_NHW	0.8898	ENSG00000169169	19	49690898	49713731	CPT1C
rs28362590	AA_Hisp_NHW	0.652771	ENSG00000169228	5	177301198	177303744	RAB24
rs2036459	AA	0.517525	ENSG00000169288	4	77862830	77952785	MRPL1
rs2059483	AA_Hisp_NHW	0.997575	ENSG00000169299	4	37826660	37862937	PGM2
rs11921267	AA_Hisp_NHW	0.514203	ENSG00000169359	3	155821024	155854456	SLC33A1
rs17515466	AA_Hisp_NHW	0.51478	ENSG00000169499	8	38901235	38973912	PLEKHA2
rs7835508	AA_Hisp_NHW	0.997277	ENSG00000169499	8	38901235	38973912	PLEKHA2
rs7561466	AA_Hisp_NHW	0.578686	ENSG00000169599	2	69396113	69437628	NFU1
rs4842860	AA_Hisp_NHW	1	ENSG00000169609	15	82988441	83011641	C15orf40
rs113680823	AA_NHW	0.952281	ENSG00000169738	17	82035136	82037709	DCXR
rs10831676	AA_Hisp_NHW	0.99125	ENSG00000170242	11	11841423	11961887	USP47
rs11129545	AA_Hisp_NHW	0.717572	ENSG00000170266	3	32996609	33097202	GLB1
rs12265758	AA_Hisp_NHW	0.759414	ENSG00000170430	10	129467190	129770983	MGMT
rs10829627	Hisp_NHW	0.505555	ENSG00000170430	10	129467190	129770983	MGMT
rs4759187	AA_Hisp_NHW	0.828294	ENSG00000170439	12	55681736	55684611	METTL7B
rs6816224	AA_Hisp_NHW	0.780587	ENSG00000170502	4	87422573	87459455	NUDT9
rs9392441	AA_Hisp_NHW	0.982224	ENSG00000170542	6	2887270	2903309	SERPINB9
rs318490	AA_Hisp_NHW	0.957054	ENSG00000170542	6	2887270	2903309	SERPINB9
rs76086401	AA_NHW	0.635788	ENSG00000170542	6	2887270	2903309	SERPINB9
rs6474051	Hisp_NHW	0.526031	ENSG00000170791	8	56211686	56218809	CHCHD7
rs1048830	AA_Hisp_NHW	0.719242	ENSG00000170855	12	120443964	120446384	TRIAP1
rs112599750	Hisp_NHW	0.53031	ENSG00000170876	3	14125015	14143680	TMEM43
rs12648093	AA_Hisp_NHW	0.994975	ENSG00000170917	4	122888697	122922968	NUDT6
rs2304850	Hisp_NHW	0.688585	ENSG00000171298	17	80101556	80119881	GAA
rs4889818	AA_Hisp_NHW	0.583651	ENSG00000171298	17	80101556	80119881	GAA
rs12640135	Hisp_NHW	0.526601	ENSG00000171476	4	56647988	56681899	HOPX
rs17843929	AA_Hisp_NHW	0.967695	ENSG00000171497	4	158709127	158723396	PPID
rs9918016	AA_Hisp_NHW	0.697932	ENSG00000171503	4	158671968	158710742	ETFDH
rs589827	AA_Hisp_NHW	0.566781	ENSG00000171533	11	75586918	75669038	MAP6
rs9430648	AA_Hisp_NHW	0.927958	ENSG00000171608	1	9629889	9729114	PIK3CD
rs4908554	AA_Hisp_NHW	0.888976	ENSG00000171680	1	6467122	6520074	PLEKHG5
rs254823	AA_Hisp_NHW	0.998399	ENSG00000171724	16	77788564	77980107	VAT1L
rs4453027	AA_Hisp_NHW	0.999999	ENSG00000171793	1	40979300	41012565	CTPS1
rs2249542	AA_Hisp_NHW	0.907045	ENSG00000171861	17	782353	792509	MRM3
rs2305801	AA_Hisp_NHW	0.999999	ENSG00000171903	19	15912367	15934867	CYP4F11
rs59244949	AA_NHW	0.525401	ENSG00000171914	15	62390526	62844631	TLN2
rs187069008	Hisp_NHW	0.701941	ENSG00000171951	2	223596940	223602361	SCG2
rs8077176	AA_Hisp_NHW	0.837381	ENSG00000171953	17	17977409	18039209	ATPAF2
rs4871100	AA_Hisp_NHW	0.696416	ENSG00000172164	8	120535745	120813273	SNTB1
rs3726	AA_NHW	0.692298	ENSG00000172345	15	81309053	81324183	STARD5
rs34145308	AA_Hisp_NHW	0.998896	ENSG00000172345	15	81309053	81324183	STARD5
rs7165705	AA_Hisp_NHW	0.912358	ENSG00000172345	15	81309053	81324183	STARD5
rs6677274	AA_NHW	0.54653	ENSG00000172456	1	59296638	59810647	FGGY
rs591512	Hisp_NHW	0.576708	ENSG00000172456	1	59296638	59810647	FGGY
rs34715063	Hisp_NHW	0.630662	ENSG00000172575	15	38488103	38565575	RASGRP1
rs675531	Hisp_NHW	0.533607	ENSG00000172673	6	127708072	127918631	THEMIS
rs3812699	AA_Hisp_NHW	0.599235	ENSG00000172731	10	70298970	70382650	LRRC20
rs2280177	AA_Hisp_NHW	0.996852	ENSG00000172794	17	74670578	74747335	RAB37
rs77779142	AA_Hisp_NHW	0.951935	ENSG00000172803	11	65833834	65856896	SNX32
rs12792323	AA_Hisp_NHW	0.99336	ENSG00000172935	11	69004395	69013382	MRGPRF
rs2593454	AA_Hisp_NHW	0.964657	ENSG00000172954	2	30447226	30644225	LCLAT1
rs55897749	AA_Hisp_NHW	0.999998	ENSG00000172992	17	45023338	45061131	DCAKD
rs6556883	AA_Hisp_NHW	0.704905	ENSG00000173221	5	95751319	95822726	GLRX
rs68044534	AA_Hisp_NHW	0.898063	ENSG00000173221	5	95751319	95822726	GLRX
rs873110	AA_Hisp_NHW	0.725206	ENSG00000173267	10	86958599	86963258	SNCG
rs10887685	AA_Hisp_NHW	0.510135	ENSG00000173267	10	86958599	86963258	SNCG
rs7103375	Hisp_NHW	0.60139	ENSG00000173432	11	18239223	18248668	SAA2
rs60031276	AA_Hisp_NHW	0.779956	ENSG00000173457	11	64244479	64246943	PPP1R14B
rs111451035	NHW	0.51257	ENSG00000173599	11	66848417	66958386	PC
rs6764459	AA_Hisp_NHW	0.911983	ENSG00000173705	3	33150043	33218810	SUSD5
rs10073462	Hisp_NHW	0.7373	ENSG00000174705	5	172325000	172454525	SH3PXD2B
rs79554556	AA_Hisp_NHW	0.9906	ENSG00000174705	5	172325000	172454525	SH3PXD2B
rs2731686	AA_Hisp_NHW	0.510254	ENSG00000174705	5	172325000	172454525	SH3PXD2B
rs5030437	AA_Hisp_NHW	0.545994	ENSG00000175104	11	36483769	36510272	TRAF6
rs17577590	Hisp_NHW	0.655887	ENSG00000175309	5	178208471	178232802	PHYKPL
rs6899215	NHW	0.514972	ENSG00000175309	5	178208471	178232802	PHYKPL
rs60109456	AA_Hisp_NHW	0.671385	ENSG00000175376	11	65996545	66002176	EIF1AD
rs2638	AA_Hisp_NHW	0.532839	ENSG00000175471	5	94703690	95285094	MCTP1
rs7501812	AA_Hisp_NHW	1	ENSG00000175662	17	17843511	17972422	TOM1L2
rs14879	AA_Hisp_NHW	0.598263	ENSG00000175806	8	10054292	10428891	MSRA
rs4439176	Hisp_NHW	0.575155	ENSG00000175806	8	10054292	10428891	MSRA
rs7721640	AA_Hisp_NHW	0.747127	ENSG00000176055	5	90458209	90474771	MBLAC2
rs4460780	AA_Hisp_NHW	0.887685	ENSG00000176148	11	33039417	33105943	TCP11L1
rs10914567	NHW	0.544515	ENSG00000176261	1	32600172	32650903	ZBTB8OS
rs704885	AA_NHW	0.506851	ENSG00000176261	1	32600172	32650903	ZBTB8OS
rs810835	AA_Hisp_NHW	0.878005	ENSG00000176261	1	32600172	32650903	ZBTB8OS
rs12044887	Hisp_NHW	0.713691	ENSG00000176393	1	201982372	202006147	RNPEP
rs13375435	AA_Hisp_NHW	0.540996	ENSG00000176393	1	201982372	202006147	RNPEP
rs1569061	AA_Hisp_NHW	0.620243	ENSG00000176410	7	73680918	73683453	DNAJC30
rs774053	Hisp_NHW	0.679178	ENSG00000176422	12	56468578	56479708	SPRYD4
rs7302925	AA_Hisp_NHW	0.98421	ENSG00000176422	12	56468578	56479708	SPRYD4
rs3743979	Hisp_NHW	0.653081	ENSG00000176715	16	89088375	89164121	ACSF3
rs35561531	Hisp_NHW	0.666608	ENSG00000176715	16	89088375	89164121	ACSF3
rs12922653	AA_Hisp_NHW	0.670103	ENSG00000176715	16	89088375	89164121	ACSF3
rs72819363	AA_NHW	0.75265	ENSG00000176715	16	89088375	89164121	ACSF3
rs4701140	AA_Hisp_NHW	0.834905	ENSG00000176783	5	179550554	179610012	RUFY1
rs4880091	AA_Hisp_NHW	0.548974	ENSG00000176978	9	137110542	137118309	DPP7
rs9727993	AA_Hisp_NHW	0.996975	ENSG00000177000	1	11785723	11806455	MTHFR
rs1801133	AA_Hisp_NHW	1	ENSG00000177000	1	11785723	11806455	MTHFR
rs7732543	Hisp_NHW	0.709626	ENSG00000177034	5	79976716	79991262	MTX3
rs12054697	NHW	0.548326	ENSG00000177034	5	79976716	79991262	MTX3
rs598746	AA_Hisp_NHW	0.998893	ENSG00000177098	11	118133377	118152888	SCN4B
rs11246277	AA_Hisp_NHW	0.623731	ENSG00000177106	11	694438	727727	EPS8L2
rs78901850	AA_Hisp_NHW	0.707231	ENSG00000177156	11	747415	765012	TALDO1
rs7946354	AA_NHW	0.502004	ENSG00000177542	11	790475	798281	SLC25A22
rs61876748	AA_Hisp_NHW	0.507906	ENSG00000177697	11	832887	839831	CD151
rs11265321	Hisp_NHW	0.545595	ENSG00000177807	1	159998651	160070160	KCNJ10
rs10466744	AA_Hisp_NHW	0.581689	ENSG00000177830	11	867859	915058	CHID1
rs2760082	AA_Hisp_NHW	0.615019	ENSG00000177868	1	42807052	42817397	SVBP
rs939916	AA_Hisp_NHW	0.769868	ENSG00000177963	11	207708	215113	RIC8A
rs7848919	AA_Hisp_NHW	0.562977	ENSG00000178445	9	6532467	6645729	GLDC
rs2118653	Hisp_NHW	0.560846	ENSG00000178445	9	6532467	6645729	GLDC
rs408800	AA_NHW	0.519141	ENSG00000178773	16	89575758	89597246	CPNE7
rs11854704	AA_Hisp_NHW	0.591404	ENSG00000178802	15	74890005	74902219	MPI
rs59095288	AA_Hisp_NHW	0.976796	ENSG00000178814	8	144051266	144063965	OPLAH
rs12051691	Hisp_NHW	0.631579	ENSG00000178921	17	8247618	8270491	PFAS
rs10468467	AA_Hisp_NHW	0.54861	ENSG00000178921	17	8247618	8270491	PFAS
rs6954	AA_Hisp_NHW	0.999038	ENSG00000178922	1	43450989	43453989	HYI
rs6842808	AA_Hisp_NHW	0.608566	ENSG00000178950	4	849276	932373	GAK
rs3845352	AA_NHW	0.767774	ENSG00000178965	1	74568117	74673792	ERICH3
rs6089552	AA_Hisp_NHW	0.520651	ENSG00000179242	20	61252261	61940617	CDH4
rs9523318	AA_Hisp_NHW	0.63458	ENSG00000179399	13	91398621	92873682	GPC5
rs7406188	AA_NHW	0.585974	ENSG00000180616	17	73165010	73176633	SSTR2
rs1044145	AA_Hisp_NHW	0.999648	ENSG00000180667	1	207043849	207052980	YOD1
rs9580111	AA_Hisp_NHW	0.842712	ENSG00000180776	13	21348784	21459370	ZDHHC20
rs7082396	AA_Hisp_NHW	0.84201	ENSG00000180817	10	70202835	70233911	PPA1
rs10823496	AA_Hisp_NHW	0.982726	ENSG00000180817	10	70202835	70233911	PPA1
rs6985555	AA_Hisp_NHW	0.59197	ENSG00000180900	8	143790920	143815773	SCRIB
rs4447462	Hisp_NHW	0.508192	ENSG00000180901	17	75032575	75065889	KCTD2
rs7370843	AA_Hisp_NHW	0.998778	ENSG00000180902	2	241734602	241768816	D2HGDH
rs71430382	AA_Hisp_NHW	0.599443	ENSG00000180902	2	241734602	241768816	D2HGDH
rs2294820	AA_Hisp_NHW	0.513073	ENSG00000180957	22	27851669	27920134	PITPNB
rs12232410	AA_Hisp_NHW	0.992966	ENSG00000181019	16	69706996	69726668	NQO1
rs6952	AA_Hisp_NHW	0.99751	ENSG00000181029	19	7680833	7687703	TRAPPC5
rs3740015	AA_Hisp_NHW	0.741095	ENSG00000181192	10	12068954	12123221	DHTKD1
rs7966433	AA_Hisp_NHW	0.732193	ENSG00000181234	12	128267170	128707911	TMEM132C
rs709678	AA_Hisp_NHW	0.889637	ENSG00000181523	17	80206716	80220923	SGSH
rs34414475	AA_Hisp_NHW	0.999559	ENSG00000181826	4	37590800	37686376	RELL1
rs11809443	Hisp_NHW	0.551484	ENSG00000181873	1	228165804	228182257	IBA57
rs2236295	AA_Hisp_NHW	0.957385	ENSG00000181915	10	62804720	62808479	ADO
rs7248888	AA_Hisp_NHW	0.854348	ENSG00000182013	19	46466491	46471563	PNMA8A
rs1820248	AA_Hisp_NHW	0.574278	ENSG00000182149	16	71845996	71931199	IST1
rs10520720	AA_NHW	0.51479	ENSG00000182175	15	93035271	93089211	RGMA
rs17706224	AA_Hisp_NHW	0.567962	ENSG00000182175	15	93035271	93089211	RGMA
rs2623193	AA_Hisp_NHW	0.754925	ENSG00000182253	15	99098217	99135593	SYNM
rs11838267	AA_Hisp_NHW	0.525867	ENSG00000182326	12	6988259	7071032	C1S
rs3208787	AA_Hisp_NHW	0.749083	ENSG00000182446	17	81556887	81648465	NPLOC4
rs11628901	AA_Hisp_NHW	0.66366	ENSG00000182512	14	95533503	95544724	GLRX5
rs9909380	AA_Hisp_NHW	0.9974	ENSG00000182534	17	76672551	76711004	MXRA7
rs318018	AA_Hisp_NHW	0.740357	ENSG00000182836	5	41306952	41510628	PLCXD3
rs6520063	AA_Hisp_NHW	0.979727	ENSG00000182858	22	49900229	49918438	ALG12
rs73907602	Hisp_NHW	0.54733	ENSG00000182871	21	45405165	45513720	COL18A1
rs11246377	AA_Hisp_NHW	0.789526	ENSG00000183020	11	924881	1012245	AP2A2
rs1273356	AA_Hisp_NHW	0.512198	ENSG00000183044	16	8674596	8784575	ABAT
rs10153004	AA_Hisp_NHW	0.845571	ENSG00000183208	15	90233808	90245811	GDPGP1
rs5746852	AA_Hisp_NHW	0.97034	ENSG00000183597	22	20017014	20067164	TANGO2
rs4819867	AA_NHW	0.934723	ENSG00000183597	22	20017014	20067164	TANGO2
rs10749291	AA_Hisp_NHW	0.997767	ENSG00000183605	10	119140767	119165714	SFXN4
rs6828553	AA_Hisp_NHW	0.510018	ENSG00000183783	4	44173903	44448809	KCTD8
rs654128	AA_Hisp_NHW	0.999932	ENSG00000183807	6	116752197	116765719	FAM162B
rs11625862	AA_Hisp_NHW	0.984636	ENSG00000183828	14	105172938	105181323	NUDT14
rs249399	AA_Hisp_NHW	0.662592	ENSG00000184076	22	29767369	29770413	UQCR10
rs2229866	AA_Hisp_NHW	0.930089	ENSG00000184144	1	205042937	205078289	CNTN2
rs28600944	AA_Hisp_NHW	0.681696	ENSG00000184164	22	49918167	49927540	CRELD2
rs7675987	AA_Hisp_NHW	0.956844	ENSG00000184178	4	52872982	53366066	SCFD2
rs77316573	Hisp_NHW	0.706965	ENSG00000184207	16	2211593	2214840	PGP
rs11626972	AA_Hisp_NHW	0.969877	ENSG00000184227	14	73567620	73575658	ACOT2
rs1859910	AA_Hisp_NHW	0.594459	ENSG00000184227	14	73537143	73543796	ACOT1
rs2076113	AA_NHW	0.55385	ENSG00000184381	22	38111495	38214778	PLA2G6
rs17635872	AA_Hisp_NHW	0.932013	ENSG00000184508	15	90929968	90935196	HDDC3
rs80335370	AA_Hisp_NHW	0.548194	ENSG00000184524	11	787115	790113	CEND1
rs7380824	AA_Hisp_NHW	0.60149	ENSG00000184584	5	139475533	139482935	STING1
rs93075	AA_Hisp_NHW	0.772293	ENSG00000184640	17	77280569	77500596	SEPTIN9
rs13110208	AA_Hisp_NHW	0.927255	ENSG00000184985	4	7192538	7742836	SORCS2
rs2494732	AA_Hisp_NHW	0.863908	ENSG00000185100	14	104724229	104747325	ADSS1
rs3759571	AA_Hisp_NHW	0.997791	ENSG00000185215	14	103121476	103137439	TNFAIP2
rs2872895	AA_Hisp_NHW	0.535024	ENSG00000185345	6	161347417	162727775	PRKN
rs478338	AA_Hisp_NHW	0.894539	ENSG00000185418	15	101653596	101724473	TARS3
rs7893773	Hisp_NHW	0.635933	ENSG00000185532	10	50990888	52298423	PRKG1
rs77971640	Hisp_NHW	0.607409	ENSG00000185567	14	104937244	104978374	AHNAK2
rs710175	AA_Hisp_NHW	0.996421	ENSG00000185666	22	32507820	33058381	SYN3
rs10483168	AA_Hisp_NHW	0.996842	ENSG00000185666	22	32507820	33058381	SYN3
rs2053254	AA_NHW	0.643924	ENSG00000185722	17	4163821	4263995	ANKFY1
rs72626215	AA_NHW	0.554617	ENSG00000185800	19	45782947	45792845	DMWD
rs6712455	AA_Hisp_NHW	0.774581	ENSG00000186132	2	119302225	119366834	C2orf76
rs4888800	Hisp_NHW	0.557189	ENSG00000186153	16	78099400	79212667	WWOX
rs78723052	AA_Hisp_NHW	0.850517	ENSG00000186153	16	78099400	79212667	WWOX
rs17008613	AA_Hisp_NHW	0.731142	ENSG00000186205	1	220786352	220819659	MTARC1
rs2642438	AA_Hisp_NHW	1	ENSG00000186205	1	220786352	220819659	MTARC1
rs62435218	Hisp_NHW	0.594811	ENSG00000186340	6	169215780	169254050	THBS2
rs7259802	AA_Hisp_NHW	0.524113	ENSG00000186994	19	8322584	8343262	KANK3
rs6777141	AA_Hisp_NHW	0.587301	ENSG00000187091	3	38007496	38029642	PLCD1
rs55786757	AA_Hisp_NHW	0.550123	ENSG00000187135	19	29525994	29564551	VSTM2B
rs3824538	AA_Hisp_NHW	0.994507	ENSG00000187239	9	129887187	130043189	FNBP1
rs5219	AA_Hisp_NHW	0.636394	ENSG00000187486	11	17365172	17389331	KCNJ11
rs7989761	AA_Hisp_NHW	0.585568	ENSG00000187676	13	31199975	31332276	B3GLCT
rs3813769	AA_Hisp_NHW	1	ENSG00000187688	17	16415571	16437003	TRPV2
rs12684508	AA_NHW	0.592581	ENSG00000187764	9	89360787	89498130	SEMA4D
rs31602	NHW	0.510038	ENSG00000187867	19	14053363	14062076	PALM3
rs3121561	AA_Hisp_NHW	0.761355	ENSG00000188157	1	1020120	1056118	AGRN
rs2282749	AA_Hisp_NHW	0.679558	ENSG00000188338	3	50205246	50221486	SLC38A3
rs613686	AA_Hisp_NHW	1	ENSG00000188997	11	78171249	78188626	KCTD21
rs6964550	AA_Hisp_NHW	0.56451	ENSG00000189077	7	75986831	75994656	TMEM120A
rs9330298	AA_Hisp_NHW	0.95364	ENSG00000189171	1	153618787	153631360	S100A13
rs999418	AA_Hisp_NHW	0.995947	ENSG00000189171	1	153618787	153631360	S100A13
rs1683354	AA_Hisp_NHW	0.519962	ENSG00000189283	3	59747277	61251459	FHIT
rs1385816	Hisp_NHW	0.602008	ENSG00000189283	3	59747277	61251459	FHIT
rs11190456	AA_Hisp_NHW	0.599856	ENSG00000196072	10	100273280	100286680	BLOC1S2
rs12414884	AA_Hisp_NHW	0.835946	ENSG00000196139	10	5035354	5107686	AKR1C3
rs41265160	AA_NHW	0.591612	ENSG00000196154	1	153543613	153550136	S100A4
rs74550285	Hisp_NHW	0.57113	ENSG00000196177	10	123008979	123058290	ACADSB
rs360063	AA_Hisp_NHW	0.861251	ENSG00000196187	1	225845536	225882380	TMEM63A
rs3892355	AA_Hisp_NHW	0.999864	ENSG00000196365	19	5691834	5720572	LONP1
rs17170388	Hisp_NHW	0.562025	ENSG00000196511	7	144451941	144836395	TPK1
rs3213690	AA_Hisp_NHW	0.996986	ENSG00000196704	17	68205481	68257712	AMZ2
rs248465	AA_Hisp_NHW	0.931909	ENSG00000196743	5	151212150	151270440	GM2A
rs35545345	AA_NHW	0.616221	ENSG00000196839	20	44584896	44652252	ADA
rs2007720	AA_Hisp_NHW	0.978902	ENSG00000196839	20	44584896	44652252	ADA
rs11065688	AA_Hisp_NHW	0.642914	ENSG00000196850	12	110533245	110583318	PPTC7
rs7913176	AA_Hisp_NHW	0.668925	ENSG00000196865	10	113854661	113917194	NHLRC2
rs1273642	Hisp_NHW	0.510259	ENSG00000196961	19	49767001	49807114	AP2A1
rs7554444	AA_Hisp_NHW	0.868461	ENSG00000197106	1	110150494	110202202	SLC6A17
rs75432828	AA_Hisp_NHW	0.753411	ENSG00000197119	14	100291116	100306547	SLC25A29
rs11975690	NHW	0.508745	ENSG00000197150	7	151028422	151047782	ABCB8
rs11770520	AA_Hisp_NHW	0.525671	ENSG00000197150	7	151053815	151057897	CDK5
rs30386	AA_Hisp_NHW	1	ENSG00000197226	5	179862066	179907897	TBC1D9B
rs32462	AA_Hisp_NHW	0.99603	ENSG00000197226	5	179862066	179907897	TBC1D9B
rs7037849	AA_Hisp_NHW	0.99876	ENSG00000197355	9	137077517	137084539	UAP1L1
rs2071703	AA_Hisp_NHW	0.87954	ENSG00000197386	4	3041363	3243957	HTT
rs62069929	AA_Hisp_NHW	0.592486	ENSG00000197417	17	3608240	3636250	SHPK
rs150857	AA_Hisp_NHW	0.576996	ENSG00000197417	17	3608240	3636250	SHPK
rs1724593	Hisp_NHW	0.670252	ENSG00000197535	15	52307281	52529132	MYO5A
rs1724589	AA_NHW	0.547856	ENSG00000197535	15	52307281	52529132	MYO5A
rs8154	AA_Hisp_NHW	0.956061	ENSG00000197548	3	11272309	11557665	ATG7
rs6435550	AA_Hisp_NHW	0.523072	ENSG00000197713	2	210002565	210022260	RPE
rs6690515	AA_NHW	0.519533	ENSG00000197785	1	1512162	1534685	ATAD3A
rs28730640	AA_Hisp_NHW	0.502639	ENSG00000197894	4	99070978	99088801	ADH5
rs41310073	AA_Hisp_NHW	0.995345	ENSG00000197969	9	77177445	77421537	VPS13A
rs12375623	AA_NHW	0.619867	ENSG00000197969	9	77177445	77421537	VPS13A
rs2301963	AA_Hisp_NHW	0.668364	ENSG00000198010	8	737628	1708476	DLGAP2
rs6075339	AA_Hisp_NHW	0.885076	ENSG00000198053	20	1894167	1940592	SIRPA
rs291466	AA_Hisp_NHW	0.687468	ENSG00000198130	2	190189735	190344193	HIBCH
rs2286811	AA_Hisp_NHW	0.780479	ENSG00000198168	11	22813799	22830299	SVIP
rs7722225	Hisp_NHW	0.722879	ENSG00000198677	5	95461755	95555050	SKIC3
rs1151	Hisp_NHW	0.503061	ENSG00000198729	6	150143044	150250392	PPP1R14C
rs1190234	AA_Hisp_NHW	0.996718	ENSG00000198752	14	102932380	103057549	CDC42BPB
rs1056366	AA_Hisp_NHW	0.599838	ENSG00000198836	3	193593144	193697811	OPA1
rs280537	Hisp_NHW	0.594616	ENSG00000198836	3	193593144	193697811	OPA1
rs28709456	AA_NHW	0.597476	ENSG00000198848	16	55802851	55833337	CES1
rs1799842	AA_Hisp_NHW	0.8744	ENSG00000198931	16	88809339	88811937	APRT
rs4811528	AA_Hisp_NHW	0.538095	ENSG00000198959	20	38127385	38166578	TGM2
rs72713898	Hisp_NHW	0.539067	ENSG00000203485	14	104681146	104722535	INF2
rs10927335	AA_Hisp_NHW	0.99852	ENSG00000203667	1	244835616	244845057	COX20
rs11800991	Hisp_NHW	0.514671	ENSG00000203705	1	212791828	212816830	TATDN3
rs3134950	AA_Hisp_NHW	0.534592	ENSG00000204310	6	32168212	32178096	AGPAT1
rs401775	AA_NHW	0.508033	ENSG00000204351	6	31959116	31969818	SKIC2
rs527254	AA_Hisp_NHW	0.907588	ENSG00000204389	6	31815543	31817946	HSPA1A
rs2516491	NHW	0.542625	ENSG00000204396	6	31765590	31777328	VWA7
rs62395827	AA_Hisp_NHW	0.964954	ENSG00000204396	6	31765590	31777328	VWA7
rs805262	Hisp_NHW	0.660163	ENSG00000204427	6	31686955	31703356	ABHD16A
rs2844464	AA_Hisp_NHW	0.521879	ENSG00000204472	6	31615217	31617021	AIF1
rs259942	AA_Hisp_NHW	0.952618	ENSG00000204592	6	30489509	30494194	HLA-E
rs60061593	AA_Hisp_NHW	0.999985	ENSG00000204851	19	46486906	46495879	PNMA8B
rs2583273	Hisp_NHW	0.619418	ENSG00000204954	12	103940763	103965708	C12orf73
rs4964435	AA_Hisp_NHW	0.785967	ENSG00000204954	12	103940763	103965708	C12orf73
rs6969321	AA_Hisp_NHW	0.950687	ENSG00000205356	7	98214624	98252232	TECPR1
rs34613278	AA_Hisp_NHW	0.989551	ENSG00000205581	21	39342315	39349647	HMGN1
rs12579073	AA_NHW	0.533094	ENSG00000205707	12	25195216	25209645	ETFRF1
rs34250374	AA_Hisp_NHW	0.997211	ENSG00000205808	9	4662294	4665258	PLPP6
rs113571946	AA_Hisp_NHW	0.85464	ENSG00000206053	16	1678256	1702280	JPT2
rs9260816	AA_Hisp_NHW	0.989434	ENSG00000206503	6	29941260	29949572	HLA-A
rs8005958	Hisp_NHW	0.660289	ENSG00000211965	14	106556936	106557477	IGHV3-49
rs2583285	Hisp_NHW	0.662684	ENSG00000211973	14	106714684	106715181	IGHV1-69
rs55633823	Hisp_NHW	0.665459	ENSG00000213145	14	105486317	105488947	CRIP1
rs11145922	AA_Hisp_NHW	0.561793	ENSG00000213221	9	136359480	136363744	DNLZ
rs3895838	NHW	0.51661	ENSG00000213366	1	109711780	109775428	GSTM5
rs11101996	AA_Hisp_NHW	0.999999	ENSG00000213366	1	109668022	109709551	GSTM2
rs664226	AA_Hisp_NHW	0.860389	ENSG00000213465	11	65014160	65022184	ARL2
rs11797	AA_Hisp_NHW	0.990276	ENSG00000213689	3	48465811	48467645	TREX1
rs12001648	Hisp_NHW	0.80048	ENSG00000213930	9	34638133	34651035	GALT
rs41275128	AA_Hisp_NHW	0.999997	ENSG00000213995	13	110615545	110639996	NAXD
rs3752316	Hisp_NHW	0.624896	ENSG00000214078	20	35626031	35664956	CPNE1
rs2224391	AA_Hisp_NHW	0.999599	ENSG00000214113	6	5103629	5260950	LYRM4
rs17205908	AA_NHW	0.532745	ENSG00000214338	6	127472806	127519335	SOGA3
rs6100172	AA_Hisp_NHW	0.996903	ENSG00000215440	20	58689131	58719238	NPEPL1
rs11580071	AA_Hisp_NHW	0.999981	ENSG00000215845	1	161037631	161038977	TSTD1
rs200378	AA_Hisp_NHW	0.918841	ENSG00000216490	19	18173162	18178117	IFI30
rs12600139	AA_Hisp_NHW	0.895105	ENSG00000217930	16	4331549	4355607	PAM16
rs17474893	AA_Hisp_NHW	0.870634	ENSG00000222011	7	102748971	102809225	FAM185A
rs4808868	AA_Hisp_NHW	0.661015	ENSG00000223802	19	18868545	18896727	CERS1
rs10759691	Hisp_NHW	0.500086	ENSG00000228278	9	114329869	114333251	ORM2
rs3751972	AA_Hisp_NHW	0.631956	ENSG00000232859	17	27878314	27894752	LYRM9
rs6446277	AA_Hisp_NHW	0.996985	ENSG00000233276	3	49357174	49358605	GPX1
rs9264904	Hisp_NHW	0.861844	ENSG00000234745	6	31353872	31367067	HLA-B
rs3128981	NHW	0.507406	ENSG00000234745	6	31353872	31367067	HLA-B
rs6420182	Hisp_NHW	0.54219	ENSG00000235173	8	144137774	144140851	HGH1
rs5753111	AA_Hisp_NHW	0.545106	ENSG00000239282	22	30285117	30289622	CASTOR1
rs7207370	AA_Hisp_NHW	0.611007	ENSG00000239672	17	51153559	51162428	NME1
rs8135371	AA_Hisp_NHW	0.998423	ENSG00000239900	22	40346461	40390463	ADSL
rs61292904	Hisp_NHW	0.633168	ENSG00000240303	3	132558138	132660082	ACAD11
rs2136600	AA_Hisp_NHW	0.976109	ENSG00000240344	2	200870907	200889303	PPIL3
rs7305391	AA_NHW	0.515033	ENSG00000240771	12	57610180	57617245	ARHGEF25
rs9619699	AA_Hisp_NHW	0.531727	ENSG00000241360	22	37658723	37666932	PDXP
rs4842	AA_Hisp_NHW	0.999952	ENSG00000241837	21	33903453	33915814	ATP5PO
rs757871	Hisp_NHW	0.63157	ENSG00000241878	22	31618491	31662221	PISD
rs10154390	AA_Hisp_NHW	0.985446	ENSG00000241878	22	31618491	31662221	PISD
rs2297643	AA_NHW	0.709267	ENSG00000241935	10	97584323	97612802	HOGA1
rs2278008	AA_Hisp_NHW	1	ENSG00000242110	5	33986165	34008104	AMACR
rs2597	AA_Hisp_NHW	0.637946	ENSG00000243414	5	115578496	115602479	TICAM2
rs13100173	AA_Hisp_NHW	0.969488	ENSG00000243477	3	50296402	50299416	NAA80
rs28700954	AA_NHW	0.88829	ENSG00000243789	15	41828092	41837581	JMJD7
rs3739950	AA_Hisp_NHW	0.999759	ENSG00000244187	9	136791344	136793317	TMEM141
rs7313956	AA_Hisp_NHW	0.999744	ENSG00000247077	12	132710819	132722734	PGAM5
rs2502807	AA_Hisp_NHW	0.970179	ENSG00000248485	1	161258745	161285450	PCP4L1
rs2501862	AA_NHW	0.509657	ENSG00000248485	1	161258745	161285450	PCP4L1
rs2295322	AA_Hisp_NHW	0.924599	ENSG00000254505	14	24209615	24213830	CHMP4A
rs2444846	AA_Hisp	0.616872	ENSG00000254986	11	66480013	66509657	DPP3
rs1062707	Hisp_NHW	0.608546	ENSG00000255529	15	57706695	57782762	POLR2M
rs1131488	AA_Hisp_NHW	0.924853	ENSG00000256269	11	119084866	119093834	HMBS
rs11648003	Hisp_NHW	0.584839	ENSG00000257017	16	72054505	72061055	HP
rs8057004	AA_Hisp_NHW	0.714245	ENSG00000258429	16	69326913	69330588	PDF
rs7159262	AA_Hisp_NHW	0.502894	ENSG00000259431	14	23555988	23560271	THTPA
rs72760387	AA_Hisp_NHW	0.850509	ENSG00000260230	9	109130293	109167249	FRRS1L
rs9302635	AA_Hisp_NHW	0.809628	ENSG00000261701	16	72063148	72077246	HPR
rs9925719	AA_Hisp_NHW	0.99967	ENSG00000262246	16	4354542	4425705	CORO7
rs74908652	AA_Hisp_NHW	0.999994	ENSG00000267673	19	10309916	10316015	FDX2
rs6076874	AA_Hisp_NHW	0.882623	ENSG00000271303	20	646615	653200	SRXN1
rs13040232	AA_NHW	0.535908	ENSG00000271303	20	646615	653200	SRXN1
rs1984723	AA_Hisp_NHW	0.637657	ENSG00000277791	17	38752741	38764225	PSMB3
rs72625934	Hisp_NHW	0.71802	ENSG00000277791	17	38752741	38764225	PSMB3
rs2879097	AA_Hisp_NHW	0.999996	ENSG00000277972	17	38730341	38735605	CISD3
rs1075218	AA_Hisp_NHW	0.856413	ENSG00000278535	17	36591879	36600804	DHRS11

## Sheet: Table S5
Supplementary Table 5: Multi-ancestry causal pQTLs (n=858)
These are the putative causal pQTLs determined to be shared across AA, Hispanic, and NHW based on multi-ancestry fine-mapping with MESUSiE at category.PIP>0.5
snp = rsID of the SNP; AA-Hisp-NHW-category.pip = Posterior Inclusion Probability for the SNP to be causal in this category at category.PIP >0.5; gene = Ensembl Gene ID
Both PIP and AA-Hisp-NHW category PIP are listed in this table. PIP can be greater than category PIP.
SNP	AA-Hisp-NHW.category.PIP	gene	symbol	chr	start	end	PIP
rs12042692	0.995698	ENSG00000049239	H6PD	1	9234774	9271337	0.998883
rs2808022	0.531182	ENSG00000067704	IARS2	1	220094132	220148041	0.534186
rs3790861	0.640595	ENSG00000079739	PGM1	1	63593411	63660245	1
rs855314	0.968829	ENSG00000079739	PGM1	1	63593411	63660245	1
rs10889220	0.574703	ENSG00000084073	ZMPSTE24	1	40258041	40294180	0.574704
rs529974	0.817194	ENSG00000090432	MUL1	1	20499448	20508151	0.986788
rs2291609	0.99985	ENSG00000116353	MECR	1	29192657	29230942	0.99985
rs9614	1	ENSG00000116661	FBXO2	1	11637018	11655785	1
rs3125818	0.764391	ENSG00000116663	FBXO6	1	11664200	11674354	0.998191
rs6429753	0.542337	ENSG00000116771	AGMAT	1	15571699	15585051	0.546515
rs296569	0.844235	ENSG00000116852	KIF21B	1	200969390	201023714	0.869194
rs12727967	0.755863	ENSG00000116874	WARS2	1	119031216	119140654	0.755863
rs2275477	1	ENSG00000116885	OSCP1	1	36415827	36450451	1
rs11558492	0.999902	ENSG00000116906	GNPAT	1	231241207	231277973	1
rs12069618	0.971942	ENSG00000116977	LGALS8	1	236518000	236552981	1
rs9662128	0.829927	ENSG00000116981	NT5C1A	1	39651229	39672107	0.829931
rs12757179	0.884564	ENSG00000117266	CDK18	1	205504596	205532793	0.910795
rs11591202	0.62127	ENSG00000117305	HMGCL	1	23801885	23838620	0.677812
rs324420	0.999966	ENSG00000117480	FAAH	1	46394317	46413848	0.999966
rs791721	0.567098	ENSG00000117691	NENF	1	212432920	212446379	0.567098
rs11264393	0.683883	ENSG00000125459	MSTO1	1	155563235	155614951	0.683883
rs599823	0.510355	ENSG00000127603	MACF1	1	39081316	39487177	0.588763
rs11576360	0.992898	ENSG00000131778	CHD1L	1	147242654	147295765	0.998394
rs2365715	0.990762	ENSG00000132692	BCAN	1	156641390	156659532	1
rs945508	0.692037	ENSG00000132694	ARHGEF11	1	156934840	157045742	0.999861
rs11101989	0.583073	ENSG00000134201	GSTM5	1	109711780	109775428	0.583129
rs1758104	0.995205	ENSG00000134201	GSTM5	1	109711780	109775428	1
rs1055259	0.779126	ENSG00000134202	GSTM3	1	109733932	109741038	0.791156
rs1332018	0.999998	ENSG00000134202	GSTM3	1	109733932	109741038	0.999998
rs12021720	0.565036	ENSG00000137992	DBT	1	100186919	100249834	0.565036
rs10127458	0.698612	ENSG00000137996	RTCA	1	100266216	100292769	0.698612
rs769897	0.992856	ENSG00000142583	SLC2A5	1	9035106	9088478	1
rs2478869	0.715782	ENSG00000142583	SLC2A5	1	9035106	9088478	0.800231
rs2488762	0.935048	ENSG00000143079	CTTNBP2NL	1	112396214	112463456	0.935485
rs12408101	0.99999	ENSG00000143149	ALDH9A1	1	165662216	165698562	1
rs75060212	0.991688	ENSG00000143353	LYPLAL1	1	219173869	219212865	0.9936
rs17564336	0.695834	ENSG00000143416	SELENBP1	1	151364304	151372707	0.814042
rs11578178	0.889662	ENSG00000143603	KCNN3	1	154697455	154870281	0.925867
rs3014254	0.506072	ENSG00000143776	CDC42BPA	1	226989865	227318492	0.691335
rs3509	0.997335	ENSG00000154027	AK5	1	77282019	77559966	0.997464
rs12734919	0.732219	ENSG00000157181	ODR4	1	186375838	186421378	0.998807
rs1134688	0.677795	ENSG00000157184	CPT2	1	53196792	53214197	0.677798
rs7535528	1	ENSG00000157881	PANK4	1	2508537	2526597	1
rs2251098	0.89214	ENSG00000158109	TPRG1L	1	3625015	3630127	0.901412
rs11265277	0.961155	ENSG00000158716	DUSP23	1	159780932	159782543	0.966184
rs28703151	1	ENSG00000158887	MPZ	1	161304735	161309968	1
rs2232852	0.668864	ENSG00000159348	CYB5R1	1	202961873	202967275	0.669162
rs11264361	0.851258	ENSG00000160752	FDPS	1	155308748	155320666	0.851258
rs443751	0.977948	ENSG00000162377	COA7	1	52684449	52698347	0.977948
rs1616691	0.874657	ENSG00000162390	ACOT11	1	54542257	54639192	1
rs6699769	0.509245	ENSG00000162616	DNAJB4	1	77979175	78017964	0.520819
rs2494211	0.719431	ENSG00000162728	KCNJ9	1	160081538	160090563	0.719958
rs2301298	0.548098	ENSG00000162735	PEX19	1	160276807	160286348	0.999918
rs6674938	0.929063	ENSG00000162836	ACP6	1	147629652	147670524	0.929063
rs2061690	0.673494	ENSG00000163346	PBXIP1	1	154944076	154956123	0.682942
rs4494199	0.664914	ENSG00000163431	LMOD1	1	201896456	201946588	0.691643
rs7523348	1	ENSG00000168275	COA6	1	234373456	234385080	1
rs9430648	0.927958	ENSG00000171608	PIK3CD	1	9629889	9729114	0.983027
rs4908554	0.888976	ENSG00000171680	PLEKHG5	1	6467122	6520074	0.991861
rs4453027	0.999999	ENSG00000171793	CTPS1	1	40979300	41012565	1
rs810835	0.878005	ENSG00000176261	ZBTB8OS	1	32600172	32650903	0.882121
rs13375435	0.540996	ENSG00000176393	RNPEP	1	201982372	202006147	0.541319
rs1801133	1	ENSG00000177000	MTHFR	1	11785723	11806455	1
rs2760082	0.615019	ENSG00000177868	SVBP	1	42807052	42817397	0.625246
rs6954	0.999038	ENSG00000178922	HYI	1	43450989	43453989	0.999038
rs1044145	0.999648	ENSG00000180667	YOD1	1	207043849	207052980	1
rs2229866	0.930089	ENSG00000184144	CNTN2	1	205042937	205078289	0.931666
rs17008613	0.731142	ENSG00000186205	MTARC1	1	220786352	220819659	0.796242
rs2642438	1	ENSG00000186205	MTARC1	1	220786352	220819659	1
rs3121561	0.761355	ENSG00000188157	AGRN	1	1020120	1056118	0.992866
rs9330298	0.95364	ENSG00000189171	S100A13	1	153618787	153631360	0.953676
rs999418	0.995947	ENSG00000189171	S100A13	1	153618787	153631360	0.997268
rs360063	0.861251	ENSG00000196187	TMEM63A	1	225845536	225882380	0.863223
rs7554444	0.868461	ENSG00000197106	SLC6A17	1	110150494	110202202	0.868461
rs10927335	0.99852	ENSG00000203667	COX20	1	244835616	244845057	0.99852
rs11101996	0.999999	ENSG00000213366	GSTM2	1	109668022	109709551	1
rs11580071	0.999981	ENSG00000215845	TSTD1	1	161037631	161038977	0.999988
rs2502807	0.970179	ENSG00000248485	PCP4L1	1	161258745	161285450	0.998767
rs2300887	0.542062	ENSG00000003509	NDUFAF7	2	37231631	37253403	0.677724
rs111896629	1	ENSG00000018699	TTC27	2	32628032	32821051	1
rs11899723	0.511301	ENSG00000035141	FAM136A	2	70295976	70302067	0.632148
rs1877954	0.999998	ENSG00000042493	CAPG	2	85394753	85418432	1
rs10455	1	ENSG00000071967	CYBRD1	2	171522247	171558129	1
rs2278530	0.531381	ENSG00000074582	BCS1L	2	218658764	218663443	0.534607
rs2576696	0.715953	ENSG00000085760	MTIF2	2	55236595	55269347	0.759564
rs571	0.904789	ENSG00000088205	DDX18	2	117814691	117832377	0.999811
rs10191964	0.996648	ENSG00000115129	TP53I3	2	24077433	24085861	0.998365
rs3755446	0.604081	ENSG00000115275	MOGS	2	74461057	74465410	0.615801
rs2920900	0.997142	ENSG00000115310	RTN4	2	54972187	55112621	0.998966
rs13028925	0.805695	ENSG00000115355	CCDC88A	2	55287842	55419895	0.945463
rs7557847	0.811144	ENSG00000115361	ACADL	2	210187126	210225447	0.811144
rs4258837	0.718782	ENSG00000115380	EFEMP1	2	55865967	55924139	0.718787
rs7596799	0.805722	ENSG00000115641	FHL2	2	105357712	105438513	0.879114
rs10196818	0.713458	ENSG00000115828	QPCT	2	37342827	37373322	0.714403
rs7355523	0.778378	ENSG00000115840	SLC25A12	2	171783405	171999859	0.778569
rs6751300	0.831651	ENSG00000115902	SLC1A4	2	64988477	65023865	0.834044
rs1876487	0.817481	ENSG00000116096	SPR	2	72887382	72892158	0.99739
rs11678440	0.600341	ENSG00000118257	NRP2	2	205681990	205798133	0.999996
rs7255	0.708902	ENSG00000118961	LDAH	2	20684014	20823130	0.996534
rs13025842	0.676085	ENSG00000119865	CNRIP1	2	68284171	68320051	0.999951
rs787182	0.613129	ENSG00000121964	GTDC1	2	143938068	144332568	0.937175
rs1469474	0.985699	ENSG00000121964	GTDC1	2	143938068	144332568	0.994281
rs72915479	0.734919	ENSG00000124356	STAMBP	2	73828916	73873659	0.999987
rs6725709	0.998145	ENSG00000124357	NAGK	2	71064344	71079808	1
rs734388	0.773644	ENSG00000124831	LRRFIP1	2	237627587	237813682	0.790071
rs10179090	0.544257	ENSG00000132305	IMMT	2	86143932	86195472	0.553143
rs6720524	0.980403	ENSG00000132330	SCLY	2	238060924	238099413	1
rs17603420	0.624727	ENSG00000134324	LPIN1	2	11677595	11827409	0.830794
rs2304681	1	ENSG00000138030	KHK	2	27086772	27100762	1
rs6759659	0.780046	ENSG00000138095	LRPPRC	2	43886224	43996226	0.782654
rs10186051	0.519828	ENSG00000138363	ATIC	2	215311956	215349773	0.999363
rs17713568	0.537357	ENSG00000143727	ACP1	2	264140	278283	0.537357
rs13012704	0.992021	ENSG00000143891	GALM	2	38666081	38741237	0.998819
rs1048704	0.93123	ENSG00000144040	SFXN5	2	72942036	73075619	0.999997
rs10469888	0.848662	ENSG00000144115	THNSL2	2	88170295	88186636	0.848662
rs10203361	0.729487	ENSG00000144306	SCRN3	2	174395730	174429575	0.72956
rs13028225	0.995676	ENSG00000144567	RETREG2	2	219176225	219185475	1
rs2067454	0.999155	ENSG00000151689	INPP1	2	190343570	190371665	1
rs6761929	0.568436	ENSG00000152128	TMEM163	2	134455759	134719000	0.638294
rs12476204	0.576823	ENSG00000152256	PDK1	2	172555373	172608669	0.576841
rs4247303	0.999639	ENSG00000152291	TGOLN2	2	85318027	85328251	0.999839
rs4664114	0.530175	ENSG00000157827	FMNL2	2	152335174	152649826	0.965606
rs2034648	1	ENSG00000157985	AGAP1	2	235494043	236131793	1
rs13006059	0.62705	ENSG00000162882	HAAO	2	42767089	42792593	0.807647
rs10048745	0.999993	ENSG00000163219	ARHGAP25	2	68679601	68826833	1
rs56193304	0.79727	ENSG00000163596	ICA1L	2	202773150	202871766	1
rs71430377	0.980041	ENSG00000168397	ATG4B	2	241637213	241673857	0.999999
rs7561466	0.578686	ENSG00000169599	NFU1	2	69396113	69437628	0.578686
rs2593454	0.964657	ENSG00000172954	LCLAT1	2	30447226	30644225	0.99947
rs7370843	0.998778	ENSG00000180902	D2HGDH	2	241734602	241768816	0.999995
rs71430382	0.599443	ENSG00000180902	D2HGDH	2	241734602	241768816	0.600371
rs6712455	0.774581	ENSG00000186132	C2orf76	2	119302225	119366834	0.774587
rs6435550	0.523072	ENSG00000197713	RPE	2	210002565	210022260	0.523072
rs291466	0.687468	ENSG00000198130	HIBCH	2	190189735	190344193	0.687469
rs2136600	0.976109	ENSG00000240344	PPIL3	2	200870907	200889303	0.976562
rs9898	0.987626	ENSG00000113905	HRG	3	186660216	186678234	0.988786
rs2289506	0.98617	ENSG00000114021	NIT2	3	100334739	100361635	0.98617
rs2071387	0.999746	ENSG00000114115	RBP1	3	139517434	139539829	1
rs9881048	0.999997	ENSG00000114200	BCHE	3	165772904	165837462	0.999998
rs2055983	1	ENSG00000114491	UMPS	3	124730433	124749273	1
rs2115580	0.583266	ENSG00000131378	RFTN1	3	16313574	16514026	0.913987
rs74970507	0.617291	ENSG00000131381	RBSN	3	15070073	15099163	0.710335
rs2728923	0.638027	ENSG00000134077	THUMPD3	3	9362971	9386791	0.86852
rs11547584	0.812579	ENSG00000134077	THUMPD3	3	9362971	9386791	0.966878
rs9876026	0.728174	ENSG00000144559	TAMM41	3	11790442	11846919	0.743909
rs729654	0.54883	ENSG00000144647	POMGNT2	3	43079229	43106085	0.54883
rs444944	0.999999	ENSG00000144711	IQSEC1	3	12897043	13283281	1
rs7650482	0.999978	ENSG00000144712	CAND2	3	12796472	12834804	0.999978
rs146159281	0.999968	ENSG00000144741	SLC25A26	3	66133610	66388116	0.999968
rs3853159	0.952939	ENSG00000144746	ARL6IP5	3	69084937	69106092	0.97579
rs2049229	0.570493	ENSG00000144895	EIF2A	3	150546678	150586016	0.643815
rs6763844	0.936333	ENSG00000144895	EIF2A	3	150546678	150586016	0.936412
rs234010	0.507694	ENSG00000144959	NCEH1	3	172630249	172711218	0.999909
rs843358	0.999972	ENSG00000145191	EIF2B5	3	184135038	184146127	0.999997
rs6550098	0.591408	ENSG00000152642	GPD1L	3	32105689	32168709	0.591409
rs73150352	0.635348	ENSG00000154174	TOMM70	3	100363431	100401089	0.654168
rs6777976	0.680878	ENSG00000154814	OXNAD1	3	16265160	16350299	0.680878
rs154235	0.709521	ENSG00000157020	SEC13	3	10293131	10321112	0.748592
rs3816730	0.606406	ENSG00000158186	MRAS	3	138347648	138405534	0.606486
rs843337	0.534089	ENSG00000161204	ABCF3	3	184186095	184194012	0.619755
rs712012	0.99989	ENSG00000161217	PCYT1A	3	196214222	196287957	1
rs2567332	0.74043	ENSG00000161267	BDH1	3	197509783	197573323	1
rs6772709	0.901945	ENSG00000163630	SYNPR	3	63228315	63616924	0.999317
rs62245551	0.658682	ENSG00000163703	CRELD1	3	9933793	9945413	0.999682
rs2531756	0.997011	ENSG00000163818	LZTFL1	3	45823316	45916042	0.999998
rs167189	0.940114	ENSG00000163864	NMNAT3	3	139560180	139678017	1
rs10935341	0.622692	ENSG00000163864	NMNAT3	3	139560180	139678017	0.623482
rs3773732	1	ENSG00000163932	PRKCD	3	53156009	53192717	1
rs1864367	0.991869	ENSG00000163933	RFT1	3	53088483	53130453	0.991869
rs35911561	0.947501	ENSG00000168268	NT5DC2	3	52524385	52535054	0.985703
rs4387990	0.945654	ENSG00000168306	ACOX2	3	58505136	58537283	1
rs11921267	0.514203	ENSG00000169359	SLC33A1	3	155821024	155854456	0.516786
rs11129545	0.717572	ENSG00000170266	GLB1	3	32996609	33097202	0.750203
rs6764459	0.911983	ENSG00000173705	SUSD5	3	33150043	33218810	0.912347
rs6777141	0.587301	ENSG00000187091	PLCD1	3	38007496	38029642	0.60311
rs2282749	0.679558	ENSG00000188338	SLC38A3	3	50205246	50221486	0.694488
rs1683354	0.519962	ENSG00000189283	FHIT	3	59747277	61251459	0.627368
rs1056366	0.599838	ENSG00000198836	OPA1	3	193593144	193697811	0.818183
rs11797	0.990276	ENSG00000213689	TREX1	3	48465811	48467645	0.990277
rs6446277	0.996985	ENSG00000233276	GPX1	3	49357174	49358605	0.996985
rs4698412	0.545158	ENSG00000004468	CD38	4	15778275	15853232	0.545175
rs11131799	0.999573	ENSG00000038002	AGA	4	177430774	177442437	0.99998
rs17748566	0.99786	ENSG00000072832	CRMP1	4	5748084	5893086	0.999969
rs3822045	0.781159	ENSG00000085871	MGST2	4	139665768	139740745	0.842453
rs7664433	0.563312	ENSG00000087008	ACOX3	4	8366282	8440723	0.993536
rs2280571	0.794584	ENSG00000087008	ACOX3	4	8366282	8440723	0.999999
rs2536512	0.887641	ENSG00000109610	SOD3	4	24789912	24800842	0.887815
rs11728062	0.772641	ENSG00000109654	TRIM2	4	153152163	153339319	0.777044
rs893805	0.993453	ENSG00000109654	TRIM2	4	153152163	153339319	1
rs7678161	0.510587	ENSG00000109736	MFSD10	4	2930561	2934834	0.724597
rs2575472	0.818414	ENSG00000124406	ATP8A1	4	42408373	42657121	0.819354
rs3733342	0.578939	ENSG00000127415	IDUA	4	986997	1004564	0.59104
rs6854916	0.594956	ENSG00000128059	PPAT	4	56393362	56435615	0.658645
rs67721941	0.995278	ENSG00000128059	PPAT	4	56393362	56435615	0.995547
rs2135232	0.902578	ENSG00000138744	NAAA	4	75913660	75941013	0.90453
rs2904018	0.599943	ENSG00000138768	USO1	4	75724577	75814286	0.677042
rs4699179	0.653608	ENSG00000138777	PPA2	4	105369077	105474067	0.653608
rs11726637	0.998391	ENSG00000145214	DGKQ	4	958887	986895	0.999895
rs11133132	0.75522	ENSG00000150627	WDR17	4	176065841	176182818	0.786132
rs337276	0.995096	ENSG00000151470	C4orf33	4	129093317	129116640	0.995104
rs2597781	0.983518	ENSG00000151552	QDPR	4	17460261	17512206	0.991165
rs72722201	0.706796	ENSG00000151611	MMAA	4	145599042	145660033	0.979856
rs113518121	0.540478	ENSG00000151611	MMAA	4	145599042	145660033	0.540478
rs6836986	0.752728	ENSG00000153132	CLGN	4	140388453	140427661	0.999857
rs9995300	0.997254	ENSG00000156219	ART3	4	76011184	76114048	0.998561
rs1622883	0.999853	ENSG00000163956	LRPAP1	4	3503612	3532446	1
rs6830624	0.730271	ENSG00000164039	BDH2	4	103077592	103099870	1
rs4695836	0.535395	ENSG00000164106	SCRG1	4	173384701	173406380	0.535395
rs1882328	0.925498	ENSG00000164303	ENPP6	4	184088706	184221230	0.973905
rs2059483	0.997575	ENSG00000169299	PGM2	4	37826660	37862937	0.997575
rs6816224	0.780587	ENSG00000170502	NUDT9	4	87422573	87459455	0.851547
rs12648093	0.994975	ENSG00000170917	NUDT6	4	122888697	122922968	0.994975
rs17843929	0.967695	ENSG00000171497	PPID	4	158709127	158723396	0.96798
rs9918016	0.697932	ENSG00000171503	ETFDH	4	158671968	158710742	0.697962
rs6842808	0.608566	ENSG00000178950	GAK	4	849276	932373	0.694646
rs34414475	0.999559	ENSG00000181826	RELL1	4	37590800	37686376	0.999985
rs6828553	0.510018	ENSG00000183783	KCTD8	4	44173903	44448809	0.631527
rs7675987	0.956844	ENSG00000184178	SCFD2	4	52872982	53366066	0.956859
rs13110208	0.927255	ENSG00000184985	SORCS2	4	7192538	7742836	0.998226
rs2071703	0.87954	ENSG00000197386	HTT	4	3041363	3243957	0.908981
rs28730640	0.502639	ENSG00000197894	ADH5	4	99070978	99088801	0.50264
rs11741091	0.862411	ENSG00000037474	NSUN2	5	6599239	6633291	0.863146
rs59932289	0.545486	ENSG00000066583	ISOC1	5	129094749	129114028	0.756773
rs12656715	0.591226	ENSG00000078295	ADCY2	5	7396138	7830081	0.71476
rs267925	0.95377	ENSG00000112977	DAP	5	10679230	10761234	0.98894
rs57983993	0.858025	ENSG00000112992	NNT	5	43602692	43707405	0.871326
rs3209157	0.969736	ENSG00000113048	MRPS27	5	72214953	72321717	0.96994
rs164080	0.989661	ENSG00000113552	GNPDA1	5	141991749	142013041	1
rs6877332	0.927027	ENSG00000113719	ERGIC1	5	172834251	172952792	0.970695
rs1801394	0.999446	ENSG00000124275	MTRR	5	7851186	7906025	1
rs1801020	0.934641	ENSG00000131187	F12	5	177402133	177416583	0.937705
rs3900945	0.999833	ENSG00000131435	PDLIM4	5	132257696	132273454	0.999833
rs6892185	0.821279	ENSG00000131504	DIAPH1	5	141515016	141619055	0.833516
rs32651	0.736962	ENSG00000133835	HSD17B4	5	119452465	119637199	0.73697
rs7700970	0.999965	ENSG00000145692	BHMT	5	79111809	79132288	1
rs11134938	0.636446	ENSG00000145920	CPLX2	5	175796310	175884021	0.649798
rs1422072	0.953583	ENSG00000152503	TRIM36	5	115124762	115180546	0.971854
rs425872	0.59246	ENSG00000152932	RAB3C	5	58582221	58859394	0.639888
rs2351245	0.617393	ENSG00000153113	CAST	5	96525267	96779595	0.617393
rs162231	0.579141	ENSG00000164182	NDUFAF2	5	60945177	61154531	0.579319
rs37217	0.642279	ENSG00000164187	LMBRD2	5	36098407	36151887	0.997311
rs7712412	0.666773	ENSG00000164253	WDR41	5	77425970	77620611	0.708635
rs17482078	0.997668	ENSG00000164307	ERAP1	5	96760810	96808100	0.997668
rs10515191	0.506539	ENSG00000164347	GFM2	5	74721206	74767147	0.506539
rs13153324	0.966103	ENSG00000164398	ACSL6	5	131949973	132012243	0.99349
rs28362590	0.652771	ENSG00000169228	RAB24	5	177301198	177303744	0.998828
rs6556883	0.704905	ENSG00000173221	GLRX	5	95751319	95822726	0.980429
rs68044534	0.898063	ENSG00000173221	GLRX	5	95751319	95822726	0.999529
rs79554556	0.9906	ENSG00000174705	SH3PXD2B	5	172325000	172454525	0.998609
rs2731686	0.510254	ENSG00000174705	SH3PXD2B	5	172325000	172454525	0.510258
rs2638	0.532839	ENSG00000175471	MCTP1	5	94703690	95285094	0.533761
rs7721640	0.747127	ENSG00000176055	MBLAC2	5	90458209	90474771	0.945857
rs4701140	0.834905	ENSG00000176783	RUFY1	5	179550554	179610012	0.976784
rs318018	0.740357	ENSG00000182836	PLCXD3	5	41306952	41510628	0.741009
rs7380824	0.60149	ENSG00000184584	STING1	5	139475533	139482935	0.601597
rs248465	0.931909	ENSG00000196743	GM2A	5	151212150	151270440	0.963282
rs30386	1	ENSG00000197226	TBC1D9B	5	179862066	179907897	1
rs32462	0.99603	ENSG00000197226	TBC1D9B	5	179862066	179907897	1
rs2278008	1	ENSG00000242110	AMACR	5	33986165	34008104	1
rs2597	0.637946	ENSG00000243414	TICAM2	5	115578496	115602479	0.699263
rs11155297	1	ENSG00000001036	FUCA2	6	143494812	143511720	1
rs7754582	0.601251	ENSG00000001561	ENPP4	6	46129989	46146688	0.601252
rs12665758	0.528788	ENSG00000009844	VTA1	6	142147162	142224685	0.528788
rs7766560	0.99988	ENSG00000013375	PGM3	6	83147324	83193936	0.99988
rs9386670	0.911651	ENSG00000014123	UFL1	6	96521595	96555276	0.999653
rs1334687	0.704591	ENSG00000029639	TFB1M	6	155256134	155314493	0.705029
rs10223600	0.658043	ENSG00000050393	MCUR1	6	13786557	13814568	1
rs73013662	0.519791	ENSG00000092820	EZR	6	158765741	158819368	0.521261
rs10456045	0.976341	ENSG00000111801	BTN3A3	6	26440472	26453415	0.999993
rs3857549	0.999999	ENSG00000111801	BTN3A3	6	26440472	26453415	1
rs11961321	0.985267	ENSG00000111832	RWDD1	6	116571409	116597675	0.987348
rs1045911	0.997966	ENSG00000111843	TMEM14C	6	10722915	10731129	1
rs112982980	0.99773	ENSG00000111906	HDDC2	6	125219962	125302078	0.99773
rs911190	0.99991	ENSG00000111907	TPD52L1	6	125119049	125264407	0.99991
rs4897162	0.660247	ENSG00000111911	HINT3	6	125956770	125980244	0.758905
rs2744568	0.992625	ENSG00000112294	ALDH5A1	6	24494867	24537207	0.992625
rs2273709	0.840228	ENSG00000112659	CUL9	6	43182184	43224587	0.862891
rs9393722	0.994351	ENSG00000112763	BTN2A1	6	26457904	26476621	1
rs1321820	0.997892	ENSG00000124532	MRS2	6	24402908	24426194	0.999954
rs6940814	0.625607	ENSG00000124587	PEX6	6	42963865	42979181	0.767039
rs6924045	0.645516	ENSG00000124588	NQO2	6	2987987	3019755	0.645575
rs651297	0.99829	ENSG00000124608	AARS2	6	44298731	44313347	0.998369
rs9380907	0.99987	ENSG00000124615	MOCS1	6	39899578	39934551	1
rs1923485	0.652825	ENSG00000124615	MOCS1	6	39899578	39934551	0.688211
rs2054365	1	ENSG00000130348	QRSL1	6	106629578	106668417	1
rs4869723	0.518757	ENSG00000131016	AKAP12	6	151239967	151358559	0.886478
rs6907769	0.941451	ENSG00000135596	MICAL1	6	109444062	109465968	0.94175
rs1328688	0.626295	ENSG00000137266	SLC22A23	6	3268962	3457050	0.68316
rs6909725	0.970784	ENSG00000137364	TPMT	6	18128311	18155077	0.970784
rs1546299	0.996823	ENSG00000146151	HMGCLL1	6	55434373	55579197	1
rs2277119	0.836175	ENSG00000153291	SLC25A27	6	46652915	46678190	0.839427
rs2881632	0.519396	ENSG00000154079	SDHAF4	6	70566917	70589569	0.610108
rs9392441	0.982224	ENSG00000170542	SERPINB9	6	2887270	2903309	0.998478
rs318490	0.957054	ENSG00000170542	SERPINB9	6	2887270	2903309	1
rs654128	0.999932	ENSG00000183807	FAM162B	6	116752197	116765719	1
rs2872895	0.535024	ENSG00000185345	PRKN	6	161347417	162727775	0.557661
rs3134950	0.534592	ENSG00000204310	AGPAT1	6	32168212	32178096	0.808086
rs527254	0.907588	ENSG00000204389	HSPA1A	6	31815543	31817946	0.927326
rs62395827	0.964954	ENSG00000204396	VWA7	6	31765590	31777328	0.988148
rs2844464	0.521879	ENSG00000204472	AIF1	6	31615217	31617021	0.523095
rs259942	0.952618	ENSG00000204592	HLA-E	6	30489509	30494194	0.999806
rs9260816	0.989434	ENSG00000206503	HLA-A	6	29941260	29949572	0.995417
rs2224391	0.999599	ENSG00000214113	LYRM4	6	5103629	5260950	0.999599
rs38414	0.528406	ENSG00000006625	GGCT	7	30496621	30504841	0.528406
rs307007	0.693776	ENSG00000015676	NUDCD3	7	44379119	44490658	0.693776
rs670573	0.51938	ENSG00000062582	MRPS24	7	43866558	43869893	0.647993
rs1063964	0.935585	ENSG00000075142	SRI	7	88205115	88226993	1
rs6961156	0.587932	ENSG00000091140	DLD	7	107891162	107931730	0.589064
rs2237306	0.667687	ENSG00000105928	GSDME	7	24698355	24757940	0.686898
rs1476521	0.999945	ENSG00000105928	GSDME	7	24698355	24757940	1
rs1016726	0.842104	ENSG00000106069	CHN2	7	29146547	29514328	0.956913
rs1136954	0.956589	ENSG00000106077	ABHD11	7	73736094	73738852	0.95659
rs1990790	0.99983	ENSG00000106477	CEP41	7	130393771	130442433	1
rs4724243	0.913778	ENSG00000106605	BLVRA	7	43758680	43807342	0.914924
rs2261330	0.957892	ENSG00000106665	CLIP2	7	74289407	74405935	1
rs11761277	0.613593	ENSG00000122574	WIPF3	7	29806486	29917061	0.891966
rs3898649	0.536389	ENSG00000127948	POR	7	75899200	75986855	0.536519
rs1057868	0.647937	ENSG00000127948	POR	7	75899200	75986855	0.676797
rs2057974	0.701644	ENSG00000128512	DOCK4	7	111726110	112206407	0.9771
rs34692078	0.579186	ENSG00000128591	FLNC	7	128830406	128859274	0.89793
rs7793921	0.553792	ENSG00000129103	SUMF2	7	56064002	56080670	0.553793
rs3735080	0.858902	ENSG00000133574	GIMAP4	7	150567369	150573953	0.886339
rs818628	0.663324	ENSG00000135249	RINT1	7	105532169	105567677	0.663428
rs13437785	0.571392	ENSG00000136205	TNS3	7	47275154	47582558	0.571404
rs10236567	0.94939	ENSG00000136279	DBNL	7	44044640	44069456	0.94939
rs34184908	0.885168	ENSG00000136280	CCM2	7	44999475	45076469	0.926163
rs3823882	0.635587	ENSG00000146701	MDH2	7	76048051	76067508	0.726713
rs1637028	0.999834	ENSG00000146701	MDH2	7	76048051	76067508	0.999835
rs10255049	0.599154	ENSG00000146729	NIPSNAP2	7	55951793	56000181	0.599363
rs715454	1	ENSG00000154678	PDE1C	7	31751179	32428131	1
rs852447	0.68389	ENSG00000155034	FBXL18	7	5431335	5513809	0.996428
rs2306169	0.846139	ENSG00000155660	PDIA4	7	149003062	149028662	0.846139
rs13244634	0.988328	ENSG00000157954	WIPI2	7	5190196	5233840	0.999996
rs4236482	0.537689	ENSG00000159784	FAM131B	7	143353400	143362770	0.537689
rs41275227	0.999949	ENSG00000160993	ALKBH4	7	102456238	102464863	1
rs11770520	0.638368	ENSG00000164885	CDK5	7	151053815	151057897	0.712892
rs1569061	0.620243	ENSG00000176410	DNAJC30	7	73680918	73683453	0.623923
rs6964550	0.56451	ENSG00000189077	TMEM120A	7	75986831	75994656	0.627892
rs11770520	0.525671	ENSG00000197150	ABCB8	7	151028422	151047782	0.527364
rs6969321	0.950687	ENSG00000205356	TECPR1	7	98214624	98252232	1
rs17474893	0.870634	ENSG00000222011	FAM185A	7	102748971	102809225	0.870642
rs1858714	0.996849	ENSG00000003989	SLC7A2	8	17497088	17570573	0.999662
rs1371766	0.929132	ENSG00000036448	MYOM2	8	2045046	2165552	0.929714
rs1993477	0.794328	ENSG00000048392	RRM2B	8	102204502	102238961	0.935714
rs13265969	0.753542	ENSG00000104419	NDRG1	8	133237175	133302022	0.999549
rs11778653	0.513062	ENSG00000104490	NCALD	8	101686542	102124907	0.67106
rs1545536	0.999976	ENSG00000104518	GSDMD	8	143553207	143563062	1
rs10099131	0.698807	ENSG00000104524	PYCR3	8	143603210	143609773	0.909645
rs2980606	0.939102	ENSG00000120526	NUDCD1	8	109240919	109334121	0.939102
rs2272716	0.756909	ENSG00000120896	SORBS3	8	22544986	22575788	0.938198
rs751141	0.707542	ENSG00000120915	EPHX2	8	27490781	27545564	0.707547
rs6990733	0.701861	ENSG00000120915	EPHX2	8	27490781	27545564	0.701983
rs7005927	0.594146	ENSG00000130193	THEM6	8	142727223	142736927	0.604365
rs55878528	1	ENSG00000147576	ADHFE1	8	66432492	66468907	1
rs4871827	0.604519	ENSG00000155792	DEPTOR	8	119873717	120050918	1
rs7832921	0.633119	ENSG00000155970	MICU3	8	17027238	17122642	0.640472
rs2514558	0.952172	ENSG00000156172	CFAP418	8	95244913	95269201	0.997554
rs11786089	0.673126	ENSG00000158863	FHIP2B	8	22089150	22104911	0.856506
rs4925825	0.840229	ENSG00000160972	PPP1R16A	8	144477969	144502121	0.865797
rs1293295	0.572666	ENSG00000164733	CTSB	8	11842524	11869533	0.572777
rs59331088	0.671701	ENSG00000164764	SBSPON	8	73064543	73124088	0.905235
rs17515466	0.51478	ENSG00000169499	PLEKHA2	8	38901235	38973912	0.514792
rs7835508	0.997277	ENSG00000169499	PLEKHA2	8	38901235	38973912	0.99998
rs4871100	0.696416	ENSG00000172164	SNTB1	8	120535745	120813273	0.865073
rs14879	0.598263	ENSG00000175806	MSRA	8	10054292	10428891	1
rs59095288	0.976796	ENSG00000178814	OPLAH	8	144051266	144063965	0.976834
rs6985555	0.59197	ENSG00000180900	SCRIB	8	143790920	143815773	0.646898
rs2301963	0.668364	ENSG00000198010	DLGAP2	8	737628	1708476	0.668399
rs7869520	0.950105	ENSG00000054179	ENTPD2	9	137048107	137054061	0.967593
rs1570247	0.87724	ENSG00000070610	GBA2	9	35736866	35749228	0.87724
rs4620343	0.964573	ENSG00000083067	TRPM3	9	70529060	71446904	1
rs7866582	0.680861	ENSG00000095303	PTGS1	9	122370530	122395703	0.698921
rs9969738	0.820187	ENSG00000095380	NANS	9	98056732	98083077	0.820187
rs7023954	0.907933	ENSG00000099810	MTAP	9	21802636	21937651	0.907933
rs7047648	0.602203	ENSG00000099810	MTAP	9	21802636	21937651	0.697629
rs2768278	0.848052	ENSG00000106701	FSD1L	9	105447796	105552433	0.973739
rs11144216	0.994033	ENSG00000106733	NMRK1	9	75060573	75088217	0.999881
rs3758189	0.659369	ENSG00000106733	NMRK1	9	75060573	75088217	0.659427
rs1003346	0.554742	ENSG00000106771	TMEM245	9	109015135	109119947	0.556525
rs28703824	0.998576	ENSG00000106789	CORO2A	9	98120975	98192637	1
rs1053959	0.796555	ENSG00000106853	PTGR1	9	111549722	111599893	0.796555
rs34685014	0.637053	ENSG00000106976	DNM1	9	128191655	128255248	0.637057
rs2381277	1	ENSG00000107020	PLGRKT	9	5357971	5437925	1
rs111821864	0.619441	ENSG00000119125	GDA	9	72114595	72257193	0.648719
rs1043836	1	ENSG00000119431	HDHD3	9	113373419	113376986	1
rs10981377	0.573999	ENSG00000119471	HSDL2	9	112380080	112472405	0.887248
rs866066	0.946131	ENSG00000120217	CD274	9	5450503	5470566	0.947762
rs1133071	0.531984	ENSG00000122729	ACO1	9	32384603	32454769	0.723549
rs4740435	0.646149	ENSG00000130707	ASS1	9	130444961	130501274	0.999054
rs62567919	0.540738	ENSG00000135002	RFK	9	76385526	76394517	0.540781
rs1929402	0.999961	ENSG00000135069	PSAT1	9	78297125	78330093	1
rs1049927	0.999968	ENSG00000136810	TXN	9	110243810	110256507	0.999983
rs10973326	0.53759	ENSG00000137106	GRHPR	9	37422666	37436990	0.543295
rs2228093	1	ENSG00000137124	ALDH1B1	9	38392702	38398661	1
rs4879929	0.63454	ENSG00000137133	HINT2	9	35812960	35815354	0.643727
rs12348423	0.939218	ENSG00000147853	AK3	9	4709556	4742043	1
rs1888639	0.917179	ENSG00000147853	AK3	9	4709556	4742043	0.919187
rs10815065	0.518622	ENSG00000147853	AK3	9	4709556	4742043	0.52224
rs4146740	1	ENSG00000148057	IDNK	9	83623049	83644130	1
rs818702	0.96154	ENSG00000148218	ALAD	9	113386312	113401290	0.976813
rs1179038	0.999849	ENSG00000148290	SURF1	9	133351758	133356676	0.999849
rs1407977	0.583714	ENSG00000155158	TTC39B	9	15163622	15307360	0.705691
rs28505901	0.74358	ENSG00000160360	GPSM1	9	136327476	136359605	0.745494
rs2381117	0.698389	ENSG00000164976	MYORG	9	34366666	34376898	0.698395
rs1572030	0.99958	ENSG00000165118	C9orf64	9	83938311	83956986	0.999718
rs2296707	0.571265	ENSG00000165140	FBP1	9	94603133	94640249	0.571267
rs7031053	0.626299	ENSG00000165233	CARD19	9	93096217	93113283	0.814253
rs4880091	0.548974	ENSG00000176978	DPP7	9	137110542	137118309	0.548978
rs7848919	0.562977	ENSG00000178445	GLDC	9	6532467	6645729	0.999719
rs3824538	0.994507	ENSG00000187239	FNBP1	9	129887187	130043189	0.996389
rs7037849	0.99876	ENSG00000197355	UAP1L1	9	137077517	137084539	0.99876
rs41310073	0.995345	ENSG00000197969	VPS13A	9	77177445	77421537	0.999982
rs34250374	0.997211	ENSG00000205808	PLPP6	9	4662294	4665258	1
rs11145922	0.561793	ENSG00000213221	DNLZ	9	136359480	136363744	0.814538
rs3739950	0.999759	ENSG00000244187	TMEM141	9	136791344	136793317	0.999991
rs72760387	0.850509	ENSG00000260230	FRRS1L	9	109130293	109167249	0.87072
rs12782273	0.987308	ENSG00000059573	ALDH18A1	10	95605941	95656711	0.999988
rs11191884	0.558723	ENSG00000065613	SLK	10	103967140	104029233	0.563113
rs11259187	0.555977	ENSG00000065809	FAM107B	10	14518557	14774897	0.55915
rs7904728	0.523798	ENSG00000068383	INPP5A	10	132537787	132783480	0.811843
rs1133400	0.999963	ENSG00000068383	INPP5A	10	132537787	132783480	1
rs11497991	0.981713	ENSG00000099282	TSPAN15	10	69451465	69507666	0.987305
rs28938169	0.699234	ENSG00000107537	PHYH	10	13277796	13302412	0.995604
rs2862954	0.52046	ENSG00000107566	ERLIN1	10	100150094	100186033	0.52046
rs807049	0.987172	ENSG00000107819	SFXN3	10	101031234	101041241	0.999829
rs12773190	0.725113	ENSG00000107902	LHPP	10	124461823	124617888	0.999943
rs6901	0.997319	ENSG00000107959	PITRM1	10	3137728	3172841	0.997321
rs3814596	0.600044	ENSG00000107959	PITRM1	10	3137728	3172841	0.600076
rs1049432	0.742465	ENSG00000108064	TFAM	10	58385345	58399220	0.752906
rs1171786	0.922058	ENSG00000108091	CCDC6	10	59788747	59906556	0.930107
rs12411493	0.675665	ENSG00000108179	PPIF	10	79347469	79355334	0.973274
rs1727	0.617841	ENSG00000119922	IFIT2	10	89283694	89309271	0.622658
rs11814584	0.979046	ENSG00000119943	PYROXD2	10	98383565	98415182	0.999859
rs11201950	0.786494	ENSG00000122359	ANXA11	10	80150889	80205572	0.786494
rs1199105	0.984621	ENSG00000122873	CISD1	10	58269162	58289586	0.985765
rs3814657	0.890747	ENSG00000123240	OPTN	10	13099449	13138308	1
rs1049951	0.996336	ENSG00000127884	ECHS1	10	133362485	133373354	0.999485
rs10466126	0.988734	ENSG00000127884	ECHS1	10	133362485	133373354	1
rs633928	0.834644	ENSG00000134461	ANKRD16	10	5861616	5889906	0.968003
rs2295873	0.549889	ENSG00000138162	TACC2	10	121989163	122254545	0.643028
rs11191368	0.533122	ENSG00000138175	ARL3	10	102673731	102714397	0.533126
rs11191559	0.911807	ENSG00000148842	CNNM2	10	102918294	103090222	0.912155
rs2230469	0.63466	ENSG00000150867	PIP4K2A	10	22534854	22714578	0.634662
rs4242715	0.934669	ENSG00000151640	DPYSL4	10	132186948	132205759	0.936193
rs7915167	0.748314	ENSG00000152465	NMT2	10	15102584	15168693	0.783638
rs12762208	0.598483	ENSG00000165806	CASP7	10	113679162	113730907	0.598485
rs10904741	0.722752	ENSG00000165983	PTER	10	16436943	16513745	0.722752
rs3127255	0.987013	ENSG00000166171	DPCD	10	101570560	101609662	0.987013
rs12265758	0.759414	ENSG00000170430	MGMT	10	129467190	129770983	0.763809
rs3812699	0.599235	ENSG00000172731	LRRC20	10	70298970	70382650	0.942264
rs873110	0.725206	ENSG00000173267	SNCG	10	86958599	86963258	0.731632
rs10887685	0.510135	ENSG00000173267	SNCG	10	86958599	86963258	0.527775
rs7082396	0.84201	ENSG00000180817	PPA1	10	70202835	70233911	0.942634
rs10823496	0.982726	ENSG00000180817	PPA1	10	70202835	70233911	1
rs3740015	0.741095	ENSG00000181192	DHTKD1	10	12068954	12123221	0.741095
rs2236295	0.957385	ENSG00000181915	ADO	10	62804720	62808479	0.957385
rs10749291	0.997767	ENSG00000183605	SFXN4	10	119140767	119165714	0.998744
rs11190456	0.599856	ENSG00000196072	BLOC1S2	10	100273280	100286680	0.599987
rs12414884	0.835946	ENSG00000196139	AKR1C3	10	5035354	5107686	0.998503
rs7913176	0.668925	ENSG00000196865	NHLRC2	10	113854661	113917194	0.693645
rs4148639	0.71592	ENSG00000006071	ABCC8	11	17392498	17476894	0.727352
rs641936	0.733947	ENSG00000020922	MRE11	11	94415570	94493885	0.734593
rs597930	0.90846	ENSG00000049449	RCN1	11	32091074	32105722	0.908652
rs3206824	0.626233	ENSG00000050165	DKK3	11	11956207	12009769	0.925216
rs7480778	0.570397	ENSG00000070081	NUCB2	11	17208153	17349980	0.571257
rs16908224	0.998461	ENSG00000072952	IRAG1	11	10573091	10693988	0.999849
rs11214983	0.661338	ENSG00000076043	REXO2	11	114439435	114450279	0.944557
rs4930444	0.64733	ENSG00000084207	GSTP1	11	67583742	67586656	0.997446
rs1695	0.617471	ENSG00000084207	GSTP1	11	67583742	67586656	0.999999
rs919445	0.963605	ENSG00000085117	CD82	11	44564427	44620358	1
rs3974703	0.986194	ENSG00000086205	FOLH1	11	49145092	49208638	0.990939
rs2186564	0.773823	ENSG00000087884	AAMDC	11	77821109	77918432	0.773823
rs2845672	0.879401	ENSG00000089597	GANAB	11	62624826	62646726	0.999999
rs10437608	0.998863	ENSG00000109854	HTATIP2	11	20363685	20383782	0.998863
rs217053	0.847449	ENSG00000109861	CTSC	11	88265069	88359684	1
rs7947528	0.720731	ENSG00000110063	DCPS	11	126304060	126350005	0.999819
rs10830452	0.997624	ENSG00000110172	CHORDC1	11	90200429	90223077	1
rs1138800	0.973072	ENSG00000110218	PANX1	11	94128841	94181968	0.99222
rs11029796	0.962922	ENSG00000129151	BBOX1	11	27040725	27127809	0.962922
rs2299623	0.589709	ENSG00000129158	SERGEF	11	17788048	18013047	0.589757
rs907612	1	ENSG00000130592	LSP1	11	1850904	1892267	1
rs2509715	0.986477	ENSG00000132744	ACY3	11	67642555	67650730	0.986537
rs10840279	0.674217	ENSG00000133789	SWAP70	11	9664077	9752993	0.674983
rs11042811	0.506057	ENSG00000133805	AMPD3	11	10308313	10507579	0.506057
rs519592	0.56436	ENSG00000142082	SIRT3	11	215030	236931	0.999978
rs57635800	0.615837	ENSG00000149084	HSD17B12	11	43680680	43856617	0.615837
rs6592284	0.999575	ENSG00000149196	HIKESHI	11	86302211	86345943	0.999693
rs2406918	0.582565	ENSG00000149972	CNTN5	11	99020949	100358885	0.651192
rs3741007	0.96093	ENSG00000151376	ME3	11	86441108	86672636	0.990562
rs61703751	0.524476	ENSG00000151376	ME3	11	86441108	86672636	0.52453
rs12790613	0.701492	ENSG00000154127	UBASH3B	11	122655722	122814473	1
rs11236448	0.66127	ENSG00000158555	GDPD5	11	75434640	75525941	0.993049
rs45439091	0.783184	ENSG00000160703	NLRX1	11	119166568	119184016	0.783364
rs1881535	0.662758	ENSG00000162174	ASRGL1	11	62337448	62393412	0.662758
rs12049823	0.563822	ENSG00000165434	PGM2L1	11	74330316	74398433	0.565015
rs4463814	0.977359	ENSG00000165912	PACSIN3	11	47177522	47186443	1
rs10839797	0.688092	ENSG00000166387	PPFIBP2	11	7513298	7657127	0.760524
rs10750027	0.981317	ENSG00000166682	TMPRSS5	11	113687547	113706373	0.999993
rs10831676	0.99125	ENSG00000170242	USP47	11	11841423	11961887	1
rs589827	0.566781	ENSG00000171533	MAP6	11	75586918	75669038	0.686043
rs77779142	0.951935	ENSG00000172803	SNX32	11	65833834	65856896	0.952761
rs12792323	0.99336	ENSG00000172935	MRGPRF	11	69004395	69013382	0.993363
rs60031276	0.779956	ENSG00000173457	PPP1R14B	11	64244479	64246943	0.78135
rs5030437	0.545994	ENSG00000175104	TRAF6	11	36483769	36510272	0.546113
rs4460780	0.887685	ENSG00000176148	TCP11L1	11	33039417	33105943	0.887742
rs598746	0.998893	ENSG00000177098	SCN4B	11	118133377	118152888	0.999024
rs11246277	0.623731	ENSG00000177106	EPS8L2	11	694438	727727	0.626107
rs78901850	0.707231	ENSG00000177156	TALDO1	11	747415	765012	0.999545
rs61876748	0.507906	ENSG00000177697	CD151	11	832887	839831	0.512552
rs10466744	0.581689	ENSG00000177830	CHID1	11	867859	915058	1
rs939916	0.769868	ENSG00000177963	RIC8A	11	207708	215113	0.999999
rs11246377	0.789526	ENSG00000183020	AP2A2	11	924881	1012245	0.789527
rs80335370	0.548194	ENSG00000184524	CEND1	11	787115	790113	0.630402
rs5219	0.636394	ENSG00000187486	KCNJ11	11	17365172	17389331	0.716608
rs613686	1	ENSG00000188997	KCTD21	11	78171249	78188626	1
rs2286811	0.780479	ENSG00000198168	SVIP	11	22813799	22830299	0.999728
rs664226	0.860389	ENSG00000213465	ARL2	11	65014160	65022184	0.953033
rs1131488	0.924853	ENSG00000256269	HMBS	11	119084866	119093834	1
rs2239675	0.958257	ENSG00000008394	MGST1	12	16347142	16609259	1
rs683865	0.61589	ENSG00000011105	TSPAN9	12	3077355	3286564	0.619517
rs3741659	0.558394	ENSG00000012822	CALCOCO1	12	53708517	53727745	0.558847
rs7979705	0.850823	ENSG00000050426	LETMD1	12	51047962	51060424	0.880315
rs2907508	0.804097	ENSG00000053702	NRIP2	12	2825348	2835544	0.818774
rs1052206	0.761849	ENSG00000065357	DGKA	12	55927319	55954027	0.761999
rs12581512	0.613928	ENSG00000081760	AACS	12	125065434	125143333	0.794975
rs7978725	0.999058	ENSG00000088992	TESC	12	117038923	117099479	0.999989
rs3751143	1	ENSG00000089041	P2RX7	12	121132819	121188032	1
rs10774671	0.998875	ENSG00000089127	OAS1	12	112905856	112933219	0.998875
rs1720068	0.611181	ENSG00000110801	PSMD9	12	121888732	121918297	0.611185
rs2393778	0.892702	ENSG00000110917	MLEC	12	120687149	120701859	0.947426
rs2686341	0.548482	ENSG00000110931	CAMKK2	12	121237675	121298308	1
rs10778792	0.870094	ENSG00000111058	ACSS3	12	80936414	81261210	0.99999
rs113962286	0.896133	ENSG00000111344	RASAL1	12	113098819	113136239	0.998884
rs3741915	0.690772	ENSG00000111640	GAPDH	12	6534512	6538374	1
rs55647329	0.842964	ENSG00000122971	ACADS	12	120725774	120740008	0.999625
rs34708625	0.745639	ENSG00000122971	ACADS	12	120725774	120740008	0.745639
rs10843139	0.518011	ENSG00000123106	CCDC91	12	28133249	28581511	0.518011
rs12820345	0.999461	ENSG00000130787	HIP1R	12	122834453	122862961	1
rs706795	0.832747	ENSG00000135472	FAIM2	12	49866896	49904217	0.871761
rs12372220	0.52087	ENSG00000135678	CPM	12	68842197	68971570	0.520968
rs2287555	0.914885	ENSG00000136003	ISCU	12	108562582	108569368	0.914945
rs7133728	0.735964	ENSG00000136044	APPL2	12	105173297	105236203	0.736129
rs4931642	0.708942	ENSG00000139132	FGD4	12	32399558	32646050	0.847776
rs1803622	0.554601	ENSG00000139192	TAPBPL	12	6451690	6466517	0.623665
rs4148866	0.553552	ENSG00000150967	ABCB9	12	122920951	122981649	0.565416
rs3001426	0.713707	ENSG00000166888	STAT6	12	57095408	57132139	0.728738
rs3751327	0.573903	ENSG00000166896	ATP23	12	57906039	57959148	0.576633
rs34014405	0.605482	ENSG00000167535	CACNB3	12	48813794	48828941	0.751536
rs4759187	0.828294	ENSG00000170439	METTL7B	12	55681736	55684611	0.94996
rs1048830	0.719242	ENSG00000170855	TRIAP1	12	120443964	120446384	0.726862
rs7302925	0.98421	ENSG00000176422	SPRYD4	12	56468578	56479708	0.992279
rs7966433	0.732193	ENSG00000181234	TMEM132C	12	128267170	128707911	1
rs11838267	0.525867	ENSG00000182326	C1S	12	6988259	7071032	0.560372
rs11065688	0.642914	ENSG00000196850	PPTC7	12	110533245	110583318	0.990861
rs7313956	0.999744	ENSG00000247077	PGAM5	12	132710819	132722734	1
rs76201722	0.954187	ENSG00000027001	MIPEP	13	23730189	23889400	0.956858
rs7993195	0.818661	ENSG00000102547	CAB39L	13	49308650	49444064	0.999033
rs9532590	0.615934	ENSG00000102743	SLC25A15	13	40789412	40812460	0.615934
rs9594643	0.677493	ENSG00000102763	VWA8	13	41566835	41961120	0.677576
rs9593093	0.520267	ENSG00000118939	UCHL3	13	75549480	75606020	0.5642
rs3783185	1	ENSG00000125246	CLYBL	13	99606669	99909459	1
rs1043886	0.86681	ENSG00000134905	CARS2	13	110641412	110713603	0.874892
rs72661690	0.544589	ENSG00000134905	CARS2	13	110641412	110713603	0.544589
rs8192890	0.646861	ENSG00000139684	ESD	13	46771256	46797420	0.64687
rs3897473	0.909183	ENSG00000152749	GPR180	13	94601857	94634661	0.914386
rs4907642	0.66377	ENSG00000153531	ADPRHL1	13	113399611	113453488	0.774228
rs9796208	0.974542	ENSG00000165475	CRYL1	13	20403666	20525873	0.974657
rs9523318	0.63458	ENSG00000179399	GPC5	13	91398621	92873682	0.748256
rs9580111	0.842712	ENSG00000180776	ZDHHC20	13	21348784	21459370	0.960738
rs7989761	0.585568	ENSG00000187676	B3GLCT	13	31199975	31332276	0.5856
rs41275128	0.999997	ENSG00000213995	NAXD	13	110615545	110639996	0.999997
rs7143894	0.903507	ENSG00000053770	AP5M1	14	57268924	57298742	0.999998
rs2287650	0.654258	ENSG00000063761	ADCK1	14	77800109	77935014	0.685644
rs11159308	0.92853	ENSG00000063761	ADCK1	14	77800109	77935014	1
rs61990120	0.999986	ENSG00000072042	RDH11	14	67676800	67695793	1
rs58803878	0.99947	ENSG00000078304	PPP2R5C	14	101761709	101927989	0.99996
rs3783436	0.99522	ENSG00000092068	SLC7A8	14	23125295	23183674	1
rs12433369	0.933091	ENSG00000100445	SDR39U1	14	24439766	24442905	0.999873
rs8012790	0.719177	ENSG00000100575	TIMM9	14	58408495	58427531	0.825626
rs7975	0.999991	ENSG00000100577	GSTZ1	14	77320996	77331597	0.999991
rs941474	0.812348	ENSG00000100711	ZFYVE21	14	103715730	103733668	0.999293
rs1076991	0.589131	ENSG00000100714	MTHFD1	14	64388031	64463457	0.589883
rs2759409	0.985868	ENSG00000100889	PCK2	14	24094053	24110598	0.999988
rs2415532	0.723617	ENSG00000100934	SEC23A	14	39031919	39109646	0.825407
rs2273514	0.999704	ENSG00000119632	IFI27L2	14	94127779	94130253	1
rs175508	0.656721	ENSG00000119640	ACYP1	14	75053237	75069483	0.656721
rs7140570	0.649121	ENSG00000119661	DNAL1	14	73644875	73703732	1
rs11626972	0.989231	ENSG00000119673	ACOT2	14	73567620	73575658	0.989232
rs4900072	0.518643	ENSG00000133943	DGLUCY	14	91060333	91225632	0.518643
rs61987082	0.548296	ENSG00000133961	NUMB	14	73275107	73458617	0.548429
rs2318864	0.9991	ENSG00000136319	TTC5	14	20256558	20305960	0.99946
rs2241621	0.926094	ENSG00000140022	STON2	14	81260652	81436465	0.929161
rs8020267	0.999932	ENSG00000140043	PTGR2	14	73851831	73885726	1
rs73271265	0.540884	ENSG00000151413	NUBPL	14	31489956	31861224	0.54102
rs8010603	0.67091	ENSG00000151413	NUBPL	14	31489956	31861224	0.670916
rs1242724	0.503387	ENSG00000155463	OXA1L	14	22766522	22773042	0.998945
rs11850704	0.721698	ENSG00000156411	ATP5MJ	14	103912288	103928269	0.721698
rs2273944	0.997355	ENSG00000157326	DHRS4	14	23953734	23969279	1
rs3742494	0.940889	ENSG00000157326	DHRS4	14	23953734	23969279	0.940892
rs1051883	0.793586	ENSG00000157379	DHRS1	14	24290598	24299780	0.795242
rs7154948	0.776792	ENSG00000166170	BAG5	14	103556545	103562657	0.78713
rs28730543	0.994541	ENSG00000168952	STXBP6	14	24809454	25050147	1
rs11628901	0.66366	ENSG00000182512	GLRX5	14	95533503	95544724	0.66366
rs11625862	0.984636	ENSG00000183828	NUDT14	14	105172938	105181323	0.984642
rs11626972	0.969877	ENSG00000184227	ACOT1	14	73537143	73543796	0.969877
rs1859910	0.594459	ENSG00000184227	ACOT1	14	73537143	73543796	0.99822
rs2494732	0.863908	ENSG00000185100	ADSS1	14	104724229	104747325	0.999975
rs3759571	0.997791	ENSG00000185215	TNFAIP2	14	103121476	103137439	1
rs75432828	0.753411	ENSG00000197119	SLC25A29	14	100291116	100306547	0.915739
rs1190234	0.996718	ENSG00000198752	CDC42BPB	14	102932380	103057549	0.999998
rs2295322	0.924599	ENSG00000254505	CHMP4A	14	24209615	24213830	1
rs2729835	0.99986	ENSG00000103642	LACTB	15	63121833	63142061	0.99986
rs34593439	0.83139	ENSG00000103811	CTSH	15	78921058	78949574	0.999653
rs58911914	0.719977	ENSG00000103811	CTSH	15	78921058	78949574	1
rs8042782	0.98971	ENSG00000103876	FAH	15	80152490	80186946	0.999997
rs8039384	0.674166	ENSG00000117899	MESD	15	80946289	80989828	0.674166
rs8208	0.987771	ENSG00000128829	EIF2AK4	15	39934115	40035591	0.987771
rs7165012	0.99932	ENSG00000128928	IVD	15	40405485	40435947	1
rs12438457	0.948441	ENSG00000128951	DUT	15	48331011	48343373	0.949544
rs11856431	0.520901	ENSG00000136371	MTHFS	15	79833585	79897379	0.525608
rs1044032	0.999137	ENSG00000137767	SQOR	15	45631148	45691281	1
rs1142468	0.982675	ENSG00000137824	RMDN3	15	40735884	40755851	0.997609
rs1427281	0.998752	ENSG00000137845	ADAM10	15	58588809	58749791	0.999849
rs62026666	0.983716	ENSG00000138606	SHF	15	45167214	45201175	0.984018
rs12913300	0.944033	ENSG00000140323	DISP2	15	40358219	40378621	0.968709
rs12442376	0.955099	ENSG00000140403	DNAJA4	15	78264086	78282196	1
rs12898397	0.99997	ENSG00000140474	ULK3	15	74836118	74843346	0.999992
rs2256110	0.860769	ENSG00000140575	IQGAP1	15	90388242	90502239	0.923455
rs2730082	0.546471	ENSG00000140600	SH3GL3	15	83447228	83618743	0.994522
rs7174277	0.552149	ENSG00000157470	FAM81A	15	59372693	59523555	0.738765
rs3816253	0.566446	ENSG00000166411	IDH3A	15	78131498	78171945	0.566446
rs4886747	0.83376	ENSG00000167196	FBXO22	15	75903876	75942511	0.999969
rs4842860	1	ENSG00000169609	C15orf40	15	82988441	83011641	1
rs34145308	0.998896	ENSG00000172345	STARD5	15	81309053	81324183	0.998897
rs11854704	0.591404	ENSG00000178802	MPI	15	74890005	74902219	0.591414
rs17706224	0.567962	ENSG00000182175	RGMA	15	93035271	93089211	0.576747
rs2623193	0.754925	ENSG00000182253	SYNM	15	99098217	99135593	0.759971
rs10153004	0.845571	ENSG00000183208	GDPGP1	15	90233808	90245811	0.845571
rs17635872	0.932013	ENSG00000184508	HDDC3	15	90929968	90935196	0.934093
rs478338	0.894539	ENSG00000185418	TARS3	15	101653596	101724473	0.894597
rs12595864	0.97871	ENSG00000007516	BAIAP3	16	1333638	1349441	0.999991
rs12597545	0.998695	ENSG00000007516	BAIAP3	16	1333638	1349441	0.999982
rs79285890	0.997411	ENSG00000033011	ALG1	16	5033702	5087379	1
rs7185299	0.976379	ENSG00000063854	HAGH	16	1795620	1827157	0.976396
rs3211995	0.99441	ENSG00000065054	SLC9A3R2	16	2025356	2039026	1
rs4785451	0.562836	ENSG00000083799	CYLD	16	50742050	50801935	0.6552
rs9921594	0.999695	ENSG00000087253	LPCAT2	16	55509072	55586666	0.999695
rs9924898	0.906576	ENSG00000090861	AARS1	16	70251983	70289707	0.930416
rs28529403	0.717911	ENSG00000102882	MAPK3	16	30114105	30123506	0.720127
rs55741258	0.994174	ENSG00000102967	DHODH	16	72008588	72027664	0.997431
rs4985367	0.624573	ENSG00000103043	VAC14	16	70687439	70801160	0.999937
rs2292326	0.977252	ENSG00000103154	NECAB2	16	83968244	84002776	0.977555
rs12102800	0.968588	ENSG00000103187	COTL1	16	84565596	84618078	0.999236
rs9924688	0.985273	ENSG00000103316	CRYM	16	21238874	21303083	1
rs183683707	0.795536	ENSG00000103342	GSPT1	16	11868128	11916082	1
rs1713481	0.759411	ENSG00000103381	CPPED1	16	12659799	12803887	0.76449
rs9933310	0.914318	ENSG00000103485	QPRT	16	29663279	29698699	0.993833
rs12596308	0.95653	ENSG00000103485	QPRT	16	29663279	29698699	0.999984
rs258341	0.878244	ENSG00000131165	CHMP1A	16	89640816	89657738	0.997428
rs879742	0.904618	ENSG00000135709	KIAA0513	16	85027782	85094230	0.999876
rs12049	0.528235	ENSG00000140650	PMM2	16	8788823	8862534	0.528239
rs8053440	0.846094	ENSG00000140650	PMM2	16	8788823	8862534	0.889915
rs291053	0.993515	ENSG00000140848	CPNE2	16	57092583	57148369	1
rs9933518	0.818753	ENSG00000140945	CDH13	16	82626965	83800640	0.999995
rs13338047	0.999982	ENSG00000140950	MEAK7	16	84476355	84554033	1
rs1139897	0.576014	ENSG00000140983	RHOT2	16	668100	674174	0.971506
rs3177338	0.971131	ENSG00000140983	RHOT2	16	668100	674174	0.971131
rs1140239	0.580506	ENSG00000149927	DOC2A	16	30005514	30023270	0.610724
rs7191492	0.99034	ENSG00000153048	CARHSP1	16	8852942	8869012	0.999836
rs4619405	0.982882	ENSG00000153048	CARHSP1	16	8852942	8869012	1
rs8046837	0.826916	ENSG00000153406	NMRAL1	16	4461691	4495763	0.966276
rs879620	0.801121	ENSG00000162104	ADCY9	16	3953387	4116442	0.933294
rs120908	0.60701	ENSG00000166501	PRKCB	16	23835983	24220611	0.757948
rs40191	0.952668	ENSG00000166548	TK2	16	66508003	66552544	0.983316
rs2884737	0.979994	ENSG00000167397	VKORC1	16	31090842	31095980	0.994116
rs9932581	0.604075	ENSG00000167508	MVD	16	88651935	88663161	1
rs4782395	0.999966	ENSG00000167508	MVD	16	88651935	88663161	1
rs1046502	0.677368	ENSG00000167962	ZNF598	16	1997654	2009821	0.803492
rs254823	0.998399	ENSG00000171724	VAT1L	16	77788564	77980107	0.998485
rs12232410	0.992966	ENSG00000181019	NQO1	16	69706996	69726668	0.992966
rs78723052	0.850517	ENSG00000186153	WWOX	16	78099400	79212667	0.850569
rs1799842	0.8744	ENSG00000198931	APRT	16	88809339	88811937	0.874695
rs113571946	0.85464	ENSG00000206053	JPT2	16	1678256	1702280	0.999999
rs12600139	0.895105	ENSG00000217930	PAM16	16	4331549	4355607	0.899584
rs8057004	0.714245	ENSG00000258429	PDF	16	69326913	69330588	0.967984
rs9302635	0.809628	ENSG00000261701	HPR	16	72063148	72077246	0.870654
rs9925719	0.99967	ENSG00000262246	CORO7	16	4354542	4425705	0.99967
rs9890200	1	ENSG00000006282	SPATA20	17	50543058	50555852	1
rs2240739	0.980872	ENSG00000007237	GAS7	17	9910606	10198606	1
rs1558251	0.542816	ENSG00000070495	JMJD6	17	76712832	76726799	0.863923
rs2017365	0.938688	ENSG00000072778	ACADVL	17	7217125	7225266	0.944496
rs11651642	0.999958	ENSG00000073969	NSF	17	46590669	46757679	0.999958
rs4796499	0.771555	ENSG00000091622	PITPNM3	17	6451263	6556555	0.925547
rs12943687	0.771919	ENSG00000108381	ASPA	17	3472374	3503405	0.773611
rs55715426	0.529133	ENSG00000108479	GALK1	17	75751594	75765236	0.535758
rs77921709	0.798024	ENSG00000108561	C1QBP	17	5432777	5448830	0.905042
rs41315136	0.956155	ENSG00000108561	C1QBP	17	5432777	5448830	0.999036
rs7213802	0.727916	ENSG00000108861	DUSP3	17	43766125	43778977	0.759435
rs205498	0.995992	ENSG00000121060	TRIM25	17	56836387	56914080	0.995993
rs3764897	0.96384	ENSG00000129219	PLD2	17	4807152	4823434	1
rs57282053	0.999999	ENSG00000132359	RAP1GAP2	17	2755705	3037741	1
rs5030749	0.831298	ENSG00000132383	RPA1	17	1829702	1900082	0.968193
rs6505095	0.999003	ENSG00000132589	FLOT2	17	28879335	28897733	1
rs2325752	0.999982	ENSG00000141295	SCRN2	17	47837692	47841289	1
rs13894	1	ENSG00000141504	SAT2	17	7626234	7627876	1
rs6502023	0.531587	ENSG00000141556	TBCD	17	82752042	82945914	0.660877
rs2246577	1	ENSG00000141560	FN3KRP	17	82716706	82730328	1
rs11653754	0.556465	ENSG00000154217	PITPNC1	17	67377281	67697256	0.629327
rs11544715	0.766596	ENSG00000154265	ABCA5	17	69244311	69327244	0.805353
rs33938422	0.997184	ENSG00000161513	FDXR	17	74862497	74873031	0.999997
rs1317421	0.88061	ENSG00000167280	ENGASE	17	79074824	79088599	0.889371
rs2256195	0.998861	ENSG00000167363	FN3K	17	82735615	82751196	1
rs6503947	0.994493	ENSG00000167434	CA4	17	60149942	60170899	0.99972
rs3744270	0.992501	ENSG00000167720	SRR	17	2303383	2325260	0.992573
rs11650024	0.786442	ENSG00000167861	HID1	17	74950742	74973166	0.7925
rs4889818	0.583651	ENSG00000171298	GAA	17	80101556	80119881	0.584433
rs2249542	0.907045	ENSG00000171861	MRM3	17	782353	792509	0.907407
rs8077176	0.837381	ENSG00000171953	ATPAF2	17	17977409	18039209	0.877147
rs2280177	0.996852	ENSG00000172794	RAB37	17	74670578	74747335	0.996853
rs55897749	0.999998	ENSG00000172992	DCAKD	17	45023338	45061131	0.999998
rs7501812	1	ENSG00000175662	TOM1L2	17	17843511	17972422	1
rs10468467	0.54861	ENSG00000178921	PFAS	17	8247618	8270491	0.54861
rs709678	0.889637	ENSG00000181523	SGSH	17	80206716	80220923	0.889656
rs3208787	0.749083	ENSG00000182446	NPLOC4	17	81556887	81648465	0.995654
rs9909380	0.9974	ENSG00000182534	MXRA7	17	76672551	76711004	0.997403
rs93075	0.772293	ENSG00000184640	SEPTIN9	17	77280569	77500596	0.865484
rs3813769	1	ENSG00000187688	TRPV2	17	16415571	16437003	1
rs3213690	0.996986	ENSG00000196704	AMZ2	17	68205481	68257712	0.99725
rs62069929	0.592486	ENSG00000197417	SHPK	17	3608240	3636250	0.592537
rs150857	0.576996	ENSG00000197417	SHPK	17	3608240	3636250	1
rs3751972	0.631956	ENSG00000232859	LYRM9	17	27878314	27894752	0.915047
rs7207370	0.611007	ENSG00000239672	NME1	17	51153559	51162428	0.611007
rs1984723	0.637657	ENSG00000277791	PSMB3	17	38752741	38764225	0.837535
rs2879097	0.999996	ENSG00000277972	CISD3	17	38730341	38735605	1
rs1075218	0.856413	ENSG00000278535	DHRS11	17	36591879	36600804	0.856413
rs435338	0.672824	ENSG00000066926	FECH	18	57544377	57586732	0.835056
rs7241099	0.887447	ENSG00000075336	TIMM21	18	74148523	74160531	0.888903
rs1880721	0.925634	ENSG00000082397	EPB41L3	18	5392381	5630700	0.976933
rs402348	0.942622	ENSG00000119537	KDSR	18	63327726	63367228	1
rs6506450	0.562844	ENSG00000132199	ENOSF1	18	670318	712662	0.635427
rs7980	0.985301	ENSG00000132205	EMILIN2	18	2847006	2916003	0.986379
rs7577	0.683568	ENSG00000133313	CNDP2	18	74495816	74523454	1
rs68091364	0.983963	ENSG00000134265	NAPG	18	10525905	10552764	0.999943
rs388694	0.696373	ENSG00000134440	NARS1	18	57600656	57622213	0.970766
rs12963324	0.587894	ENSG00000141469	SLC14A1	18	45687025	45752520	0.588324
rs12964519	0.751912	ENSG00000166974	MAPRE2	18	34976928	35143470	0.998229
rs59450344	0.544112	ENSG00000007080	CCDC124	19	17933015	17943991	0.998445
rs62111893	0.722363	ENSG00000037757	MRI1	19	13764522	13774282	0.722363
rs12462602	0.99088	ENSG00000063241	ISOC2	19	55452985	55462343	0.996793
rs61555067	0.999974	ENSG00000063241	ISOC2	19	55452985	55462343	0.999999
rs11540084	0.998958	ENSG00000073008	PVR	19	44643798	44666162	0.998969
rs111814391	0.692266	ENSG00000090013	BLVRB	19	40447765	40465764	0.869137
rs36259	0.783645	ENSG00000090661	CERS4	19	8206736	8262421	1
rs2303731	0.932103	ENSG00000104774	MAN2B1	19	12646511	12666742	0.963555
rs1039442	0.807124	ENSG00000104812	GYS1	19	48968130	48993310	0.976777
rs2305917	0.994713	ENSG00000104946	TBC1D17	19	49877666	49888750	0.999963
rs73011610	0.805	ENSG00000104979	C19orf53	19	13774456	13778773	0.805001
rs34637492	0.579312	ENSG00000105186	ANKRD27	19	32597006	32676597	0.579314
rs1138253	0.517033	ENSG00000105255	FSD1	19	4304598	4323843	0.523016
rs10421386	0.504725	ENSG00000105355	PLIN3	19	4838341	4867694	0.938218
rs12978083	0.716575	ENSG00000105357	MYH14	19	50188186	50310542	1
rs2302951	0.999999	ENSG00000105447	GRWD1	19	48445841	48457022	1
rs156631	0.999989	ENSG00000105499	PLA2G4C	19	48047843	48110817	1
rs396384	0.727464	ENSG00000105514	RAB3D	19	11322068	11346270	0.729359
rs8012	1	ENSG00000105607	GCDH	19	12891160	12914207	1
rs3810380	0.71254	ENSG00000105755	ETHE1	19	43506719	43527230	0.712541
rs3556	0.999018	ENSG00000124299	PEPD	19	33386950	33521823	0.999018
rs62126311	0.701785	ENSG00000125503	PPP1R12C	19	55090914	55117637	0.798587
rs8101186	0.957336	ENSG00000125505	MBOAT7	19	54173412	54189882	0.986786
rs28860769	0.566749	ENSG00000129353	SLC44A2	19	10602457	10644557	0.572639
rs11557488	0.825706	ENSG00000130175	PRKCSH	19	11435284	11450968	1
rs8102791	0.51003	ENSG00000130303	BST2	19	17402939	17405630	0.543556
rs12982308	0.972882	ENSG00000130479	MAP1S	19	17719242	17734513	0.972882
rs11083857	0.989145	ENSG00000130748	TMEM160	19	47045909	47048624	1
rs8108187	0.770155	ENSG00000132002	DNAJB1	19	14514769	14560391	0.839764
rs7246422	0.670084	ENSG00000142549	IGLON5	19	51311644	51330891	0.995089
rs62122059	0.999995	ENSG00000160439	RDH13	19	55039108	55071291	0.999996
rs4803989	0.999933	ENSG00000167414	GNG8	19	46633953	46636541	1
rs1566172	0.99809	ENSG00000167414	GNG8	19	46633953	46636541	1
rs8103188	0.559007	ENSG00000167468	GPX4	19	1103982	1106791	0.562408
rs56102177	0.528811	ENSG00000167487	KLHL26	19	18637025	18671721	0.531644
rs61189653	0.8898	ENSG00000169169	CPT1C	19	49690898	49713731	0.899674
rs2305801	0.999999	ENSG00000171903	CYP4F11	19	15912367	15934867	0.999999
rs6952	0.99751	ENSG00000181029	TRAPPC5	19	7680833	7687703	1
rs7248888	0.854348	ENSG00000182013	PNMA8A	19	46466491	46471563	0.993937
rs55786757	0.550123	ENSG00000187135	VSTM2B	19	29525994	29564551	0.922209
rs3892355	0.999864	ENSG00000196365	LONP1	19	5691834	5720572	1
rs60061593	0.999985	ENSG00000204851	PNMA8B	19	46486906	46495879	1
rs200378	0.918841	ENSG00000216490	IFI30	19	18173162	18178117	0.918949
rs4808868	0.661015	ENSG00000223802	CERS1	19	18868545	18896727	0.70875
rs74908652	0.999994	ENSG00000267673	FDX2	19	10309916	10316015	1
rs1048802	0.748859	ENSG00000060491	OGFR	20	62804835	62814000	0.999968
rs1801475	0.889455	ENSG00000075043	KCNQ2	20	63400208	63472677	1
rs6041749	0.695914	ENSG00000088832	FKBP1A	20	1368977	1393164	1
rs6033858	0.965555	ENSG00000088833	NSFL1C	20	1442162	1473842	0.984958
rs6081160	0.642497	ENSG00000089050	RBBP9	20	18486540	18497225	0.642506
rs6065904	0.686185	ENSG00000100979	PLTP	20	45898621	45912155	0.701031
rs8567	0.99477	ENSG00000101150	TPD52L2	20	63865228	63891545	1
rs9760	0.99996	ENSG00000101160	CTSZ	20	58985686	59008238	0.999997
rs853862	0.502368	ENSG00000101367	MAPRE1	20	32819954	32850405	0.559858
rs55931834	0.99996	ENSG00000101473	ACOT8	20	45841721	45857405	1
rs6127729	0.619613	ENSG00000124098	FAM210B	20	56358974	56368663	0.62064
rs112625556	0.924532	ENSG00000124098	FAM210B	20	56358974	56368663	0.927019
rs11571	0.548352	ENSG00000125772	GPCPD1	20	5544439	5611006	0.901401
rs8615	0.893399	ENSG00000125814	NAPB	20	23374519	23421519	1
rs3787573	0.628819	ENSG00000125818	PSMF1	20	1113240	1189415	0.628821
rs11699145	0.961895	ENSG00000125877	ITPA	20	3208868	3223870	0.974456
rs67002563	1	ENSG00000125877	ITPA	20	3208868	3223870	1
rs2232613	0.809958	ENSG00000129988	LBP	20	38346482	38377013	0.994359
rs7265950	0.536944	ENSG00000154930	ACSS1	20	25006230	25058980	0.736982
rs2007720	0.978902	ENSG00000196839	ADA	20	44584896	44652252	1
rs6075339	0.885076	ENSG00000198053	SIRPA	20	1894167	1940592	0.885076
rs4811528	0.538095	ENSG00000198959	TGM2	20	38127385	38166578	0.993407
rs6100172	0.996903	ENSG00000215440	NPEPL1	20	58689131	58719238	1
rs6076874	0.882623	ENSG00000271303	SRXN1	20	646615	653200	1
rs8134520	0.873811	ENSG00000141959	PFKL	21	44300051	44327376	0.930663
rs13047344	0.504648	ENSG00000157617	C2CD2	21	41885112	41954018	0.662392
rs2236440	0.993996	ENSG00000157617	C2CD2	21	41885112	41954018	0.997047
rs9975975	0.748736	ENSG00000159131	GART	21	33503931	33543491	0.748736
rs75407717	0.96647	ENSG00000159200	RCAN1	21	34513142	34615113	1
rs2835267	0.911302	ENSG00000159228	CBR1	21	36069941	36073166	0.912971
rs62229179	0.651939	ENSG00000160209	PDXK	21	43719094	43762307	0.65637
rs7435	0.73915	ENSG00000160216	AGPAT3	21	43865223	43987592	0.989008
rs11701121	0.831424	ENSG00000160305	DIP2A	21	46458891	46570015	0.840268
rs34613278	0.989551	ENSG00000205581	HMGN1	21	39342315	39349647	0.989663
rs4842	0.999952	ENSG00000241837	ATP5PO	21	33903453	33915814	0.999952
rs131805	0.926413	ENSG00000025708	TYMP	22	50525752	50530032	0.949724
rs1034859	0.771071	ENSG00000069998	HDHD5	22	17137511	17165287	1
rs9627287	0.862567	ENSG00000075234	TTC38	22	46267961	46294008	0.966554
rs4680	1	ENSG00000093010	COMT	22	19941371	19969975	1
rs1110477	0.991458	ENSG00000099889	ARVCF	22	19969896	20016823	0.998415
rs2299824	0.578107	ENSG00000100003	SEC14L2	22	30396941	30425303	0.57959
rs757660	0.9935	ENSG00000100012	SEC14L3	22	30447959	30472017	0.993504
rs239917	0.508368	ENSG00000100034	PPM1F	22	21919425	21952848	0.865288
rs4821716	0.624415	ENSG00000100116	GCAT	22	37807905	37817176	0.624418
rs710187	0.9699	ENSG00000100116	GCAT	22	37807905	37817176	0.969904
rs137124	0.993035	ENSG00000100243	CYB5R3	22	42615730	42720870	0.993035
rs86337	0.513138	ENSG00000100288	CHKB	22	50578959	50601455	0.999578
rs2071421	1	ENSG00000100299	ARSA	22	50622754	50628173	1
rs6972	0.997988	ENSG00000100304	TTLL12	22	43166622	43187134	0.998201
rs34026806	0.694169	ENSG00000100324	TAB1	22	39399778	39437060	0.999836
rs2009667	0.871626	ENSG00000100360	IFT27	22	36758202	36776256	1
rs1077566	0.73384	ENSG00000100364	KIAA0930	22	45192244	45240894	0.775864
rs3788337	0.91255	ENSG00000128266	GNAZ	22	23070519	23125032	1
rs62230792	0.692642	ENSG00000128311	TST	22	37010859	37020183	0.995485
rs1001293	0.998289	ENSG00000128335	APOL2	22	36226209	36239954	0.998289
rs5756111	1	ENSG00000128335	APOL2	22	36226209	36239954	1
rs138067	0.517248	ENSG00000130540	SULT4A1	22	43824509	43862513	0.59018
rs5751776	0.596704	ENSG00000133433	GSTT2B	22	23957414	23961195	0.596704
rs9620341	0.999415	ENSG00000133433	GSTT2B	22	23957414	23961195	0.999842
rs6520063	0.979727	ENSG00000182858	ALG12	22	49900229	49918438	0.992596
rs5746852	0.97034	ENSG00000183597	TANGO2	22	20017014	20067164	0.984786
rs249399	0.662592	ENSG00000184076	UQCR10	22	29767369	29770413	0.662592
rs710175	0.996421	ENSG00000185666	SYN3	22	32507820	33058381	0.999945
rs10483168	0.996842	ENSG00000185666	SYN3	22	32507820	33058381	1
rs5753111	0.545106	ENSG00000239282	CASTOR1	22	30285117	30289622	0.815456
rs8135371	0.998423	ENSG00000239900	ADSL	22	40346461	40390463	0.998818
rs10154390	0.985446	ENSG00000241878	PISD	22	31618491	31662221	0.985665

## Sheet: Table S6
Supplementary Table 6: Summary of shared and population-specific putative causal pQTLs from multi-ancestry pQTL fine-mapping with MESuSiE
These are MESuSiE results before manual filtering
Supplementary Table 6A: Specific and shared causal pQTLs from multi-ancestry pQTL fine-mapping in original analysis
Sample size: 181 AA, 168 Hisp, 1013 NHW
			Causal pQTLs per category
			shared across populations				population-specific
Category PIP threshold	Total causal pQTLs	AA	●	●	●	●	●	●	●
		NHW	●	●	●	●	●	●	●
		Hisp	●	●	●	●	●	●	●
>50%	1367		939 (68.7%)	131 (9.6%)	3 (0.2%)	258 (18.9%)	4 (0.3%)	32 (2.3%)	0
>75%	559		532 (95.2%)	19 (3.4%)	0	8 (1.4%)	0	0	0
>90%	388		382 (98.4%)	5 (1.3%)	0	1 (0.3%)	0	0	0
Supplementary Table 6B: Specific and shared causal pQTLs from multi-ancestry pQTL fine-mapping in the downsampled NHW
Sample size: 181 AA, 168 Hisp, 191 NHW
			Causal pQTLs per category
			shared across populations				population-specific
Category PIP threshold	Total causal pQTLs	AA	●	●	●	●	●	●	●
		NHW	●	●	●	●	●	●	●
		Hisp	●	●	●	●	●	●	●
>50%	738		611 (82.79%)	21 (2.85%)	29 (3.93%)	72 (9.76%)	4 (0.54%)	1 (0.14%)	0
>75%	390		379 (97.18%)	1 (0.26%)	5 (1.28%)	5 (1.28%)	0	0	0
>90%	280		277 (98.93%)		1 (0.36%)	2 (0.71%)	0	0	0

## Sheet: Table S7
Supplementary Table 7. Site-type and promoter enrichment in shared candidate pQTLs and multi-ancestry causal pQTLs.
The base set of 3,643,245 SNPs comprise the SNPs tested in all three populations in the population-stratified analyses.
Site type enrichment was assessed for each site type in two sets of pQTLs: the shared causal pQTLs from MESuSiE, and the shared candidate pQTLs from the population-stratified pQTL analyses.
For the shared candidate pQTLs, since they include many SNPs in LD, a set of approximately independent SNPs was selected by applying the PLINK clump function to greedily select significant SNPs with pairwise LD < 0.1.
For both sets, a SNP was counted as 'in the set' if it was a pQTL for any gene.
Set: Multi-ancestry shared causal pQTLs (n=856 SNPs)
annotation	observed counts			proportion of shared causal pQTL SNPs overlapping annotation	Enrichment with respect to tested SNPs
		in set	not in set		OR [95% CI]	p-value
non-synonymous	yes	108	3383	0.126168	154.89 [125.07, 190.91]	3.1e-188
	no	748	3639006
synonymous	yes	21	6696	0.0245327	13.66 [8.40, 21.03]	5e-17
	no	835	3635693
UTR	yes	112	25162	0.130841	21.63 [17.57, 26.46]	5.4e-102
	no	744	3617227
intronic	yes	416	1030658	0.485981	2.40 [2.09, 2.75]	5.7e-36
	no	440	2611731
Encode promoter	yes	70	16180	0.0817757	19.97 [15.40, 25.52]	6.7e-63
	no	786	3626209
Set: index shared candidate pQTLs (n=1,567 SNPs)
annotation	observed counts			proportion of index shared candidate pQTLs overlapping annotation	Enrichment with respect to tested SNPs
		in set	not in set		OR [95% CI]	p-value
non-synonymous	yes	82	3409	0.0523293	58.94 [46.54, 73.76]	7.1e-111
	no	1485	3638269
synonymous	yes	17	6700	0.0108488	5.95 [3.46, 9.57]	1.2e-08
	no	1550	3634978
UTR	yes	121	25153	0.0772176	12.03 [9.91, 14.50]	9.4e-83
	no	1446	3616525
intronic	yes	748	1030326	0.477345	2.31 [2.09, 2.56]	2e-59
	no	819	2611352
Encode promoter	yes	80	16170	0.051053	12.06 [9.50, 15.12]	7.7e-56
	no	1487	3625508

## Sheet: Table S8
Supplementary Table 8: Metrics of same-ancestry and cross-ancestry prediction of genetically regulated protein abundance using machine learning framework in FUSION for the pGenes corresponding to the 858 multi-ancestry causal pQTLs
gene	gene symbol	chromosome	ensg.start	ensg.end	same-ancestry.CV.Rsq	same-ancestry.AA.CV.pval	cross-ancestry.Rsq	cross-ancestry.pval	ratio of cross-ancestry Rsq to-same-ancestry CV Rsq
ENSG00000131778	CHD1L	1	147242654	147295765	0.0465928	0.0041382	0.0916994	7.97074e-05	1.968
ENSG00000067704	IARS2	1	220094132	220148041	0.0643587	0.000334056	0.126404	5.3947e-07	1.964
ENSG00000177868	SVBP	1	42807052	42817397	0.051769	0.00295646	0.0777736	0.000322335	1.502
ENSG00000215845	TSTD1	1	161037631	161038977	0.1108	2.78846e-06	0.148463	5.08841e-08	1.34
ENSG00000154027	AK5	1	77282019	77559966	0.102246	6.80308e-06	0.132906	2.70328e-07	1.3
ENSG00000197106	SLC6A17	1	110150494	110202202	0.147522	5.63286e-08	0.172964	3.4806e-09	1.172
ENSG00000143603	KCNN3	1	154697455	154870281	0.0939114	1.61365e-05	0.109245	3.28059e-06	1.163
ENSG00000137996	RTCA	1	100266216	100292769	0.168068	5.9809e-09	0.194526	3.10016e-10	1.157
ENSG00000084073	ZMPSTE24	1	40258041	40294180	0.158603	1.69025e-08	0.178958	1.787e-09	1.128
ENSG00000090432	MUL1	1	20499448	20508151	0.0588949	0.000756987	0.06364	0.000476435	1.081
ENSG00000117691	NENF	1	212432920	212446379	0.232218	3.91585e-12	0.244926	8.57607e-13	1.055
ENSG00000203667	COX20	1	244835616	244845057	0.257813	1.79344e-13	0.269528	4.22826e-14	1.045
ENSG00000196187	TMEM63A	1	225845536	225882380	0.0936432	8.70815e-05	0.0972849	6.37506e-05	1.039
ENSG00000137992	DBT	1	100186919	100249834	0.306801	3.66279e-16	0.313977	1.42759e-16	1.023
ENSG00000162377	COA7	1	52684449	52698347	0.388208	4.56358e-21	0.391032	3.00598e-21	1.007
ENSG00000117480	FAAH	1	46394317	46413848	0.511438	7.22548e-30	0.510466	8.64099e-30	0.998
ENSG00000168275	COA6	1	234373456	234385080	0.215774	2.70017e-11	0.210025	5.25721e-11	0.973
ENSG00000127603	MACF1	1	39081316	39487177	0.0930533	1.76323e-05	0.0901446	2.3805e-05	0.969
ENSG00000125459	MSTO1	1	155563235	155614951	0.383781	8.74886e-21	0.370623	5.89429e-20	0.966
ENSG00000160752	FDPS	1	155308748	155320666	0.328935	1.94144e-17	0.307575	3.3103e-16	0.935
ENSG00000134202	GSTM3	1	109733932	109741038	0.659163	6.45591e-44	0.606353	2.67182e-38	0.92
ENSG00000116353	MECR	1	29192657	29230942	0.179469	1.68787e-09	0.164903	8.47501e-09	0.919
ENSG00000186205	MTARC1	1	220786352	220819659	0.314654	1.30542e-16	0.283355	7.46632e-15	0.901
ENSG00000116874	WARS2	1	119031216	119140654	0.329032	1.91614e-17	0.283592	7.24585e-15	0.862
ENSG00000079739	PGM1	1	63593411	63660245	0.108848	3.41962e-06	0.0885352	2.80992e-05	0.813
ENSG00000116771	AGMAT	1	15571699	15585051	0.346371	4.54716e-14	0.281219	2.65146e-11	0.812
ENSG00000143149	ALDH9A1	1	165662216	165698562	0.265252	7.18342e-14	0.212215	4.08067e-11	0.8
ENSG00000162836	ACP6	1	147629652	147670524	0.389199	1.22181e-18	0.300496	5.41604e-14	0.772
ENSG00000176393	RNPEP	1	201982372	202006147	0.307366	3.40211e-16	0.231058	4.49297e-12	0.752
ENSG00000142583	SLC2A5	1	9035106	9088478	0.164727	8.64009e-09	0.106145	4.53356e-06	0.644
ENSG00000117305	HMGCL	1	23801885	23838620	0.0754306	0.000107851	0.0454747	0.00228883	0.603
ENSG00000176261	ZBTB8OS	1	32600172	32650903	0.427213	1.58819e-23	0.235779	2.94179e-12	0.552
ENSG00000213366	GSTM2	1	109668022	109709551	0.334387	9.28163e-18	0.160889	1.3164e-08	0.481
ENSG00000143776	CDC42BPA	1	226989865	227318492	0.0617241	0.000436958	0.0262473	0.0165617	0.425
ENSG00000178922	HYI	1	43450989	43453989	0.441282	1.27431e-24	0.186061	8.0656e-10	0.422
ENSG00000159348	CYB5R1	1	202961873	202967275	0.323177	4.20579e-17	0.11192	2.47991e-06	0.346
ENSG00000116852	KIF21B	1	200969390	201023714	0.235387	2.68742e-12	0.0492369	0.00155936	0.209
ENSG00000143353	LYPLAL1	1	219173869	219212865	0.426068	1.43509e-23	0.0763291	9.83777e-05	0.179
ENSG00000157181	ODR4	1	186375838	186421378	0.253017	3.22014e-13	0.0358598	0.00612518	0.142
ENSG00000115840	SLC25A12	2	171783405	171999859	0.0251103	0.0186513	0.101967	7.0028e-06	4.061
ENSG00000115828	QPCT	2	37342827	37373322	0.07535	0.000186779	0.101279	1.55645e-05	1.344
ENSG00000124831	LRRFIP1	2	237627587	237813682	0.123434	7.38709e-07	0.165558	7.88569e-09	1.341
ENSG00000115361	ACADL	2	210187126	210225447	0.177066	6.00471e-09	0.206417	2.60101e-10	1.166
ENSG00000132305	IMMT	2	86143932	86195472	0.113424	2.11841e-06	0.131066	3.28818e-07	1.156
ENSG00000138030	KHK	2	27086772	27100762	0.451992	7.50144e-25	0.457075	3.30163e-25	1.011
ENSG00000197713	RPE	2	210002565	210022260	0.2721	3.07009e-14	0.274779	2.19689e-14	1.01
ENSG00000115380	EFEMP1	2	55865967	55924139	0.190252	5.02945e-10	0.190066	5.13623e-10	0.999
ENSG00000186132	C2orf76	2	119302225	119366834	0.155334	5.76545e-08	0.152311	7.8667e-08	0.981
ENSG00000134324	LPIN1	2	11677595	11827409	0.0695219	0.000197274	0.0678916	0.000232988	0.977
ENSG00000143727	ACP1	2	264140	278283	0.63291	5.04343e-41	0.6149	3.71991e-39	0.972
ENSG00000118961	LDAH	2	20684014	20823130	0.128902	4.13868e-07	0.120434	1.0139e-06	0.934
ENSG00000115275	MOGS	2	74461057	74465410	0.116582	1.52079e-06	0.107152	4.08177e-06	0.919
ENSG00000169599	NFU1	2	69396113	69437628	0.255045	2.51516e-13	0.220648	1.52954e-11	0.865
ENSG00000144115	THNSL2	2	88170295	88186636	0.636117	2.29404e-41	0.535452	7.76505e-32	0.842
ENSG00000144567	RETREG2	2	219176225	219185475	0.103372	6.05119e-06	0.0867157	3.38876e-05	0.839
ENSG00000088205	DDX18	2	117814691	117832377	0.12164	8.92789e-07	0.0986097	9.92221e-06	0.811
ENSG00000152128	TMEM163	2	134455759	134719000	0.145551	6.96881e-08	0.113927	2.0097e-06	0.783
ENSG00000240344	PPIL3	2	200870907	200889303	0.691858	7.58517e-48	0.540873	2.70279e-32	0.782
ENSG00000115129	TP53I3	2	24077433	24085861	0.232638	3.72568e-12	0.169607	5.04655e-09	0.729
ENSG00000035141	FAM136A	2	70295976	70302067	0.0520129	0.00117511	0.0373937	0.0052324	0.719
ENSG00000042493	CAPG	2	85394753	85418432	0.302336	6.55248e-16	0.191914	4.16799e-10	0.635
ENSG00000143891	GALM	2	38666081	38741237	0.482099	1.37421e-27	0.276366	1.80088e-14	0.573
ENSG00000198130	HIBCH	2	190189735	190344193	0.375005	3.13652e-20	0.191139	4.54959e-10	0.51
ENSG00000152256	PDK1	2	172555373	172608669	0.16386	9.5036e-09	0.0798694	6.8454e-05	0.487
ENSG00000115902	SLC1A4	2	64988477	65023865	0.12681	5.16714e-07	0.0569584	0.000710047	0.449
ENSG00000115355	CCDC88A	2	55287842	55419895	0.126003	5.62839e-07	0.0477908	0.0018071	0.379
ENSG00000144306	SCRN3	2	174395730	174429575	0.252171	3.56931e-13	0.0727659	0.000141633	0.289
ENSG00000163596	ICA1L	2	202773150	202871766	0.164871	8.5049e-09	0.0469782	0.00196327	0.285
ENSG00000003509	NDUFAF7	2	37231631	37253403	0.138338	1.51288e-07	0.0360462	0.00600898	0.261
ENSG00000121964	GTDC1	2	143938068	144332568	0.347693	1.49512e-18	0.0852847	3.9261e-05	0.245
ENSG00000151689	INPP1	2	190343570	190371665	0.370628	5.89005e-20	0.0748394	0.000114575	0.202
ENSG00000074582	BCS1L	2	218658764	218663443	0.164508	8.85033e-09	0	0.454951	0
ENSG00000198836	OPA1	3	193593144	193697811	0.0259423	0.0170977	0.0439251	0.00268123	1.693
ENSG00000188338	SLC38A3	3	50205246	50221486	0.038514	0.00519968	0.0591535	0.000668907	1.536
ENSG00000154814	OXNAD1	3	16265160	16350299	0.1763	3.23965e-09	0.208627	8.84554e-11	1.183
ENSG00000170266	GLB1	3	32996609	33097202	0.105845	4.67755e-06	0.122496	8.15603e-07	1.157
ENSG00000158186	MRAS	3	138347648	138405534	0.0868899	3.32857e-05	0.0995001	9.04707e-06	1.145
ENSG00000144711	IQSEC1	3	12897043	13283281	0.162428	1.1121e-08	0.178658	1.84791e-09	1.1
ENSG00000144895	EIF2A	3	150546678	150586016	0.201859	1.34425e-10	0.221188	1.43582e-11	1.096
ENSG00000144712	CAND2	3	12796472	12834804	0.249583	4.88598e-13	0.27181	3.18283e-14	1.089
ENSG00000114200	BCHE	3	165772904	165837462	0.19947	2.78544e-10	0.211964	6.83762e-11	1.063
ENSG00000168268	NT5DC2	3	52524385	52535054	0.220092	2.10405e-11	0.231412	5.63571e-12	1.051
ENSG00000163864	NMNAT3	3	139560180	139678017	0.257909	1.77261e-13	0.267965	5.13371e-14	1.039
ENSG00000145191	EIF2B5	3	184135038	184146127	0.238681	1.81414e-12	0.246205	7.34997e-13	1.032
ENSG00000163933	RFT1	3	53088483	53130453	0.290799	2.89686e-15	0.290462	3.02457e-15	0.999
ENSG00000114491	UMPS	3	124730433	124749273	0.318043	8.33412e-17	0.31543	1.17818e-16	0.992
ENSG00000134077	THUMPD3	3	9362971	9386791	0.147532	9.22619e-08	0.138718	2.30915e-07	0.94
ENSG00000213689	TREX1	3	48465811	48467645	0.200254	1.61482e-10	0.187764	6.65854e-10	0.938
ENSG00000233276	GPX1	3	49357174	49358605	0.531234	1.75057e-31	0.490146	3.35675e-28	0.923
ENSG00000114021	NIT2	3	100334739	100361635	0.373632	3.82393e-20	0.343897	2.52633e-18	0.92
ENSG00000144647	POMGNT2	3	43079229	43106085	0.265188	7.24052e-14	0.233557	3.34067e-12	0.881
ENSG00000187091	PLCD1	3	38007496	38029642	0.0601569	0.000512612	0.052841	0.00108003	0.878
ENSG00000161217	PCYT1A	3	196214222	196287957	0.16357	9.8111e-09	0.137352	1.68139e-07	0.84
ENSG00000114115	RBP1	3	139517434	139539829	0.135684	2.00964e-07	0.109824	3.08796e-06	0.809
ENSG00000173705	SUSD5	3	33150043	33218810	0.176451	3.52074e-09	0.129641	5.10304e-07	0.735
ENSG00000131378	RFTN1	3	16313574	16514026	0.0406917	0.00373173	0.0289101	0.0125531	0.71
ENSG00000163818	LZTFL1	3	45823316	45916042	0.125888	5.69759e-07	0.0860281	3.63715e-05	0.683
ENSG00000131381	RBSN	3	15070073	15099163	0.144471	7.82858e-08	0.0713684	0.000163373	0.494
ENSG00000152642	GPD1L	3	32105689	32168709	0.326494	2.69616e-17	0.103608	5.9047e-06	0.317
ENSG00000144559	TAMM41	3	11790442	11846919	0.396045	1.42573e-21	0.0960632	1.2917e-05	0.243
ENSG00000183783	KCTD8	4	44173903	44448809	0.0493238	0.0015456	0.128814	4.17746e-07	2.612
ENSG00000138768	USO1	4	75724577	75814286	0.0377541	0.00504244	0.0770867	9.10363e-05	2.042
ENSG00000178950	GAK	4	849276	932373	0.0547546	0.00088874	0.0925506	1.85719e-05	1.69
ENSG00000085871	MGST2	4	139665768	139740745	0.0583968	0.000613276	0.096758	1.20206e-05	1.657
ENSG00000124406	ATP8A1	4	42408373	42657121	0.085375	3.88982e-05	0.105463	4.86758e-06	1.235
ENSG00000151611	MMAA	4	145599042	145660033	0.239627	1.62004e-12	0.274376	2.31047e-14	1.145
ENSG00000197894	ADH5	4	99070978	99088801	0.13367	2.49178e-07	0.142108	1.00961e-07	1.063
ENSG00000170917	NUDT6	4	122888697	122922968	0.420247	1.07234e-22	0.434909	1.12129e-23	1.035
ENSG00000151470	C4orf33	4	129093317	129116640	0.383523	2.03525e-13	0.39669	6.10991e-14	1.034
ENSG00000164106	SCRG1	4	173384701	173406380	0.290766	2.90908e-15	0.294311	1.84717e-15	1.012
ENSG00000128059	PPAT	4	56393362	56435615	0.19004	5.15124e-10	0.155267	2.43198e-08	0.817
ENSG00000171503	ETFDH	4	158671968	158710742	0.216422	2.50421e-11	0.137512	1.65287e-07	0.635
ENSG00000109610	SOD3	4	24789912	24800842	0.24338	1.03283e-12	0.148484	5.07698e-08	0.61
ENSG00000087008	ACOX3	4	8366282	8440723	0.510352	8.82433e-30	0.256325	2.15129e-13	0.502
ENSG00000170502	NUDT9	4	87422573	87459455	0.342612	3.01494e-18	0.158882	1.6395e-08	0.464
ENSG00000004468	CD38	4	15778275	15853232	0.30466	4.84345e-16	0.109064	3.34306e-06	0.358
ENSG00000171497	PPID	4	158709127	158723396	0.336221	7.23198e-18	0.105821	4.68919e-06	0.315
ENSG00000164039	BDH2	4	103077592	103099870	0.107497	3.93759e-06	0.0336481	0.00769086	0.313
ENSG00000138744	NAAA	4	75913660	75941013	0.369126	9.78544e-18	0.115017	6.83499e-06	0.312
ENSG00000156219	ART3	4	76011184	76114048	0.21105	4.66993e-11	0.064682	0.000323224	0.306
ENSG00000153132	CLGN	4	140388453	140427661	0.220954	2.45757e-11	0.035778	0.00669845	0.162
ENSG00000150627	WDR17	4	176065841	176182818	0.256033	2.22966e-13	0.00408075	0.189135	0.016
ENSG00000182836	PLCXD3	5	41306952	41510628	0.0610705	0.000467048	0.123253	7.52917e-07	2.018
ENSG00000078295	ADCY2	5	7396138	7830081	0.0190438	0.0353833	0.0322588	0.00887589	1.694
ENSG00000164187	LMBRD2	5	36098407	36151887	0.0737523	0.000128049	0.113736	2.05036e-06	1.542
ENSG00000112992	NNT	5	43602692	43707405	0.0876543	3.07673e-05	0.116884	1.47333e-06	1.333
ENSG00000184584	STING1	5	139475533	139482935	0.11952	2.08086e-05	0.157386	9.50036e-07	1.317
ENSG00000164253	WDR41	5	77425970	77620611	0.0411064	0.00357669	0.0492071	0.00156409	1.197
ENSG00000164398	ACSL6	5	131949973	132012243	0.0620425	0.000423007	0.0739816	0.000125081	1.192
ENSG00000173221	GLRX	5	95751319	95822726	0.148196	5.23755e-08	0.16396	9.40033e-09	1.106
ENSG00000133835	HSD17B4	5	119452465	119637199	0.13744	1.6656e-07	0.147256	5.79763e-08	1.071
ENSG00000037474	NSUN2	5	6599239	6633291	0.109511	3.19046e-06	0.112912	2.23532e-06	1.031
ENSG00000153113	CAST	5	96525267	96779595	0.340805	3.86432e-18	0.350289	1.04259e-18	1.028
ENSG00000164182	NDUFAF2	5	60945177	61154531	0.299577	9.36966e-16	0.273291	2.64585e-14	0.912
ENSG00000131504	DIAPH1	5	141515016	141619055	0.131565	3.11835e-07	0.119523	1.11601e-06	0.908
ENSG00000243414	TICAM2	5	115578496	115602479	0.277834	1.16561e-10	0.238795	3.3556e-09	0.859
ENSG00000174705	SH3PXD2B	5	172325000	172454525	0.388465	4.394e-21	0.324501	3.52295e-17	0.835
ENSG00000131435	PDLIM4	5	132257696	132273454	0.401001	6.77875e-22	0.254824	2.58403e-13	0.635
ENSG00000164307	ERAP1	5	96760810	96808100	0.59713	2.13908e-37	0.357426	3.84223e-19	0.599
ENSG00000175471	MCTP1	5	94703690	95285094	0.196006	2.62051e-10	0.0994408	9.10292e-06	0.507
ENSG00000176055	MBLAC2	5	90458209	90474771	0.184124	1.00259e-09	0.0160533	0.0487706	0.087
ENSG00000066583	ISOC1	5	129094749	129114028	0.215761	2.70422e-11	0.0155869	0.0512943	0.072
ENSG00000092820	EZR	6	158765741	158819368	0.0328885	0.00831741	0.0837519	4.59587e-05	2.547
ENSG00000111832	RWDD1	6	116571409	116597675	0.0671994	0.000250038	0.109343	3.24714e-06	1.627
ENSG00000112659	CUL9	6	43182184	43224587	0.0603488	0.000502683	0.0947522	1.47932e-05	1.57
ENSG00000137266	SLC22A23	6	3268962	3457050	0.0293587	0.0119821	0.0395626	0.0041891	1.348
ENSG00000111911	HINT3	6	125956770	125980244	0.0516803	0.00121561	0.061029	0.000469026	1.181
ENSG00000124587	PEX6	6	42963865	42979181	0.0470724	0.0019445	0.0546075	0.000902161	1.16
ENSG00000153291	SLC25A27	6	46652915	46678190	0.0717719	0.000156775	0.0807263	6.26961e-05	1.125
ENSG00000029639	TFB1M	6	155256134	155314493	0.0930767	1.75898e-05	0.103385	6.04295e-06	1.111
ENSG00000204472	AIF1	6	31615217	31617021	0.119792	1.08486e-06	0.132436	2.84183e-07	1.106
ENSG00000112294	ALDH5A1	6	24494867	24537207	0.178242	1.93553e-09	0.190972	4.63642e-10	1.071
ENSG00000111907	TPD52L1	6	125119049	125264407	0.305665	4.2484e-16	0.318248	8.11065e-17	1.041
ENSG00000154079	SDHAF4	6	70566917	70589569	0.141228	1.10972e-07	0.146885	6.03449e-08	1.04
ENSG00000214113	LYRM4	6	5103629	5260950	0.482567	1.26683e-27	0.485258	7.92253e-28	1.006
ENSG00000111906	HDDC2	6	125219962	125302078	0.573427	3.638e-35	0.572045	4.86547e-35	0.998
ENSG00000204389	HSPA1A	6	31815543	31817946	0.0669954	0.000255297	0.0649136	0.000315683	0.969
ENSG00000009844	VTA1	6	142147162	142224685	0.289126	3.58662e-15	0.275612	1.97941e-14	0.953
ENSG00000001036	FUCA2	6	143494812	143511720	0.268695	5.4985e-14	0.250592	5.00782e-13	0.933
ENSG00000111843	TMEM14C	6	10722915	10731129	0.19699	1.41597e-09	0.180657	7.60202e-09	0.917
ENSG00000124615	MOCS1	6	39899578	39934551	0.200817	1.51427e-10	0.170094	4.78232e-09	0.847
ENSG00000013375	PGM3	6	83147324	83193936	0.480096	1.94515e-27	0.388332	4.48133e-21	0.809
ENSG00000001561	ENPP4	6	46129989	46146688	0.189816	5.28318e-10	0.151657	3.60022e-08	0.799
ENSG00000185345	PRKN	6	161347417	162727775	0.0619587	0.000426636	0.049476	0.00152181	0.799
ENSG00000111801	BTN3A3	6	26440472	26453415	0.488859	4.21168e-28	0.382687	1.02688e-20	0.783
ENSG00000124532	MRS2	6	24402908	24426194	0.131168	3.25291e-07	0.0995995	8.95432e-06	0.759
ENSG00000112763	BTN2A1	6	26457904	26476621	0.342162	3.20735e-18	0.245736	7.77843e-13	0.718
ENSG00000131016	AKAP12	6	151239967	151358559	0.0827652	5.08599e-05	0.0577961	0.000651976	0.698
ENSG00000137364	TPMT	6	18128311	18155077	0.398177	1.0363e-21	0.266453	6.19154e-14	0.669
ENSG00000135596	MICAL1	6	109444062	109465968	0.288645	3.81376e-15	0.189427	5.52023e-10	0.656
ENSG00000124588	NQO2	6	2987987	3019755	0.402504	5.40448e-22	0.18791	6.55027e-10	0.467
ENSG00000124608	AARS2	6	44298731	44313347	0.38508	7.232e-21	0.166788	6.88686e-09	0.433
ENSG00000206503	HLA-A	6	29941260	29949572	0.162994	1.65207e-08	0.0650176	0.000373857	0.399
ENSG00000135249	RINT1	7	105532169	105567677	0.0918202	2.00264e-05	0.117447	1.38866e-06	1.279
ENSG00000128591	FLNC	7	128830406	128859274	0.0532366	0.00103736	0.0597411	0.000534792	1.122
ENSG00000154678	PDE1C	7	31751179	32428131	0.284187	6.72033e-15	0.30767	3.26965e-16	1.083
ENSG00000136205	TNS3	7	47275154	47582558	0.16688	6.8178e-09	0.169282	5.23079e-09	1.014
ENSG00000015676	NUDCD3	7	44379119	44490658	0.469178	1.26363e-26	0.470227	1.05738e-26	1.002
ENSG00000127948	POR	7	75899200	75986855	0.177772	2.03957e-09	0.175359	2.66804e-09	0.986
ENSG00000006625	GGCT	7	30496621	30504841	0.296158	1.45661e-15	0.286845	4.79556e-15	0.969
ENSG00000062582	MRPS24	7	43866558	43869893	0.144395	1.23072e-06	0.133474	3.19494e-06	0.924
ENSG00000222011	FAM185A	7	102748971	102809225	0.123998	1.38437e-06	0.101791	1.2512e-05	0.821
ENSG00000146701	MDH2	7	76048051	76067508	0.456593	1.04264e-25	0.369343	7.08147e-20	0.809
ENSG00000106605	BLVRA	7	43758680	43807342	0.204818	9.57566e-11	0.160981	1.30323e-08	0.786
ENSG00000105928	GSDME	7	24698355	24757940	0.437923	2.1869e-24	0.339331	4.72929e-18	0.775
ENSG00000106077	ABHD11	7	73736094	73738852	0.457447	9.04857e-26	0.328729	1.99599e-17	0.719
ENSG00000136280	CCM2	7	44999475	45076469	0.148809	4.90146e-08	0.0790477	7.44693e-05	0.531
ENSG00000122574	WIPF3	7	29806486	29917061	0.0629436	0.000385893	0.0129666	0.0682697	0.206
ENSG00000198010	DLGAP2	8	737628	1708476	0.0693186	0.000201412	0.13357	2.5183e-07	1.927
ENSG00000164764	SBSPON	8	73064543	73124088	0.0682046	0.000397439	0.104299	1.30453e-05	1.529
ENSG00000104490	NCALD	8	101686542	102124907	0.0648363	0.000318182	0.083401	4.76456e-05	1.286
ENSG00000180900	SCRIB	8	143790920	143815773	0.0414218	0.0034631	0.051022	0.00129995	1.232
ENSG00000036448	MYOM2	8	2045046	2165552	0.11896	3.03671e-05	0.132668	1.04596e-05	1.115
ENSG00000178814	OPLAH	8	144051266	144063965	0.153958	2.80414e-08	0.171129	4.26469e-09	1.112
ENSG00000169499	PLEKHA2	8	38901235	38973912	0.31785	8.55083e-17	0.338656	5.18675e-18	1.065
ENSG00000147576	ADHFE1	8	66432492	66468907	0.477257	3.17609e-27	0.48466	8.7963e-28	1.016
ENSG00000160972	PPP1R16A	8	144477969	144502121	0.0731375	0.000204201	0.0717759	0.000232952	0.981
ENSG00000155970	MICU3	8	17027238	17122642	0.133586	2.51402e-07	0.129698	3.80306e-07	0.971
ENSG00000120526	NUDCD1	8	109240919	109334121	0.51523	3.58511e-30	0.473347	6.21226e-27	0.919
ENSG00000172164	SNTB1	8	120535745	120813273	0.0357524	0.00619322	0.031097	0.010008	0.87
ENSG00000120915	EPHX2	8	27490781	27545564	0.40836	2.22262e-22	0.348223	1.38913e-18	0.853
ENSG00000104524	PYCR3	8	143603210	143609773	0.236322	2.40412e-12	0.0491132	0.00157914	0.208
ENSG00000130193	THEM6	8	142727223	142736927	0.241198	1.34224e-12	0.0428285	0.00299913	0.178
ENSG00000135002	RFK	9	76385526	76394517	0.027111	0.0151355	0.0773121	8.89596e-05	2.852
ENSG00000178445	GLDC	9	6532467	6645729	0.0341635	0.00729311	0.0913636	2.09924e-05	2.674
ENSG00000095303	PTGS1	9	122370530	122395703	0.0644227	0.000331883	0.136419	1.8579e-07	2.118
ENSG00000106733	NMRK1	9	75060573	75088217	0.201541	4.95211e-10	0.281619	5.9116e-14	1.397
ENSG00000137106	GRHPR	9	37422666	37436990	0.0615624	0.000444218	0.0803922	6.48814e-05	1.306
ENSG00000106789	CORO2A	9	98120975	98192637	0.119168	1.1586e-06	0.154788	2.56217e-08	1.299
ENSG00000119125	GDA	9	72114595	72257193	0.0580482	0.000635444	0.0675448	0.000241381	1.164
ENSG00000120217	CD274	9	5450503	5470566	0.120736	2.83208e-05	0.133796	1.03242e-05	1.108
ENSG00000164976	MYORG	9	34366666	34376898	0.142092	5.35047e-07	0.150803	2.32689e-07	1.061
ENSG00000137133	HINT2	9	35812960	35815354	0.119267	1.14655e-06	0.125697	5.81417e-07	1.054
ENSG00000197355	UAP1L1	9	137077517	137084539	0.283191	7.62302e-15	0.29084	2.88177e-15	1.027
ENSG00000099810	MTAP	9	21802636	21937651	0.372803	4.30865e-20	0.377842	2.07989e-20	1.014
ENSG00000070610	GBA2	9	35736866	35749228	0.441243	1.28243e-24	0.427137	1.2131e-23	0.968
ENSG00000197969	VPS13A	9	77177445	77421537	0.210767	4.82526e-11	0.197462	2.22044e-10	0.937
ENSG00000095380	NANS	9	98056732	98083077	0.328079	2.17865e-17	0.300454	8.3641e-16	0.916
ENSG00000165140	FBP1	9	94603133	94640249	0.330231	2.99782e-17	0.288188	6.7862e-15	0.873
ENSG00000106853	PTGR1	9	111549722	111599893	0.56254	3.50387e-34	0.486884	5.95939e-28	0.866
ENSG00000119431	HDHD3	9	113373419	113376986	0.41128	1.42252e-22	0.353858	6.33754e-19	0.86
ENSG00000187239	FNBP1	9	129887187	130043189	0.316891	9.71026e-17	0.265734	6.76768e-14	0.839
ENSG00000148057	IDNK	9	83623049	83644130	0.335328	1.86894e-17	0.281058	1.95212e-14	0.838
ENSG00000165118	C9orf64	9	83938311	83956986	0.122204	8.4119e-07	0.101273	7.52614e-06	0.829
ENSG00000260230	FRRS1L	9	109130293	109167249	0.076279	9.88828e-05	0.0624284	0.000406697	0.818
ENSG00000135069	PSAT1	9	78297125	78330093	0.194518	3.1029e-10	0.137147	1.71863e-07	0.705
ENSG00000148218	ALAD	9	113386312	113401290	0.112476	2.33976e-06	0.0779414	8.34069e-05	0.693
ENSG00000119471	HSDL2	9	112380080	112472405	0.117488	1.38269e-06	0.0810089	6.09046e-05	0.69
ENSG00000147853	AK3	9	4709556	4742043	0.318705	7.63273e-17	0.213841	3.38002e-11	0.671
ENSG00000106771	TMEM245	9	109015135	109119947	0.145689	6.86596e-08	0.0654556	0.000298711	0.449
ENSG00000148290	SURF1	9	133351758	133356676	0.473553	5.99768e-27	0.124732	6.43905e-07	0.263
ENSG00000108091	CCDC6	10	59788747	59906556	0.0367513	0.0055891	0.0956065	1.35421e-05	2.601
ENSG00000068383	INPP5A	10	132537787	132783480	0.0979699	1.06026e-05	0.176128	2.44926e-09	1.798
ENSG00000150867	PIP4K2A	10	22534854	22714578	0.073909	0.000126013	0.126062	5.59348e-07	1.706
ENSG00000108064	TFAM	10	58385345	58399220	0.0696528	0.000194655	0.0930313	1.76724e-05	1.336
ENSG00000138175	ARL3	10	102673731	102714397	0.15342	2.97295e-08	0.177035	2.21427e-09	1.154
ENSG00000152465	NMT2	10	15102584	15168693	0.0519906	0.00117777	0.057707	0.000657916	1.11
ENSG00000122873	CISD1	10	58269162	58289586	0.126099	5.57198e-07	0.135679	2.01064e-07	1.076
ENSG00000107959	PITRM1	10	3137728	3172841	0.434439	3.81688e-24	0.464918	2.59553e-26	1.07
ENSG00000181915	ADO	10	62804720	62808479	0.236566	2.33506e-12	0.243129	1.06456e-12	1.028
ENSG00000196865	NHLRC2	10	113854661	113917194	0.0555654	0.000818289	0.0565332	0.000741479	1.017
ENSG00000122359	ANXA11	10	80150889	80205572	0.357187	3.97349e-19	0.360021	2.66541e-19	1.008
ENSG00000119922	IFIT2	10	89283694	89309271	0.0816268	5.71638e-05	0.080462	6.44184e-05	0.986
ENSG00000165806	CASP7	10	113679162	113730907	0.333415	1.01639e-16	0.328417	1.91733e-16	0.985
ENSG00000107566	ERLIN1	10	100150094	100186033	0.227579	6.77771e-12	0.223313	1.11936e-11	0.981
ENSG00000173267	SNCG	10	86958599	86963258	0.166264	7.296e-09	0.163049	1.03888e-08	0.981
ENSG00000196072	BLOC1S2	10	100273280	100286680	0.168331	5.81016e-09	0.154163	2.74217e-08	0.916
ENSG00000170430	MGMT	10	129467190	129770983	0.228734	5.91398e-12	0.209138	5.82419e-11	0.914
ENSG00000165983	PTER	10	16436943	16513745	0.432125	5.51505e-24	0.385742	6.56192e-21	0.893
ENSG00000119943	PYROXD2	10	98383565	98415182	0.370904	5.36706e-16	0.298692	1.19503e-12	0.805
ENSG00000181192	DHTKD1	10	12068954	12123221	0.448882	3.70967e-25	0.360301	2.56242e-19	0.803
ENSG00000183605	SFXN4	10	119140767	119165714	0.121059	9.49165e-07	0.0884965	2.82114e-05	0.731
ENSG00000180817	PPA1	10	70202835	70233911	0.159087	1.60313e-08	0.106496	4.37075e-06	0.669
ENSG00000172731	LRRC20	10	70298970	70382650	0.104241	5.52788e-06	0.0672341	0.000249155	0.645
ENSG00000151640	DPYSL4	10	132186948	132205759	0.194698	3.0401e-10	0.101244	7.54922e-06	0.52
ENSG00000148842	CNNM2	10	102918294	103090222	0.0837985	4.57394e-05	0.0303134	0.0108534	0.362
ENSG00000107537	PHYH	10	13277796	13302412	0.138852	1.43181e-07	0.0396043	0.00417128	0.285
ENSG00000134461	ANKRD16	10	5861616	5889906	0.497812	6.89443e-28	0.0253456	0.0198756	0.051
ENSG00000006071	ABCC8	11	17392498	17476894	0.0295637	0.0117301	0.0577145	0.000657414	1.952
ENSG00000070081	NUCB2	11	17208153	17349980	0.0470868	0.00194165	0.0736139	0.000129874	1.563
ENSG00000177098	SCN4B	11	118133377	118152888	0.103134	6.20281e-06	0.132275	2.89127e-07	1.283
ENSG00000049449	RCN1	11	32091074	32105722	0.122371	8.26508e-07	0.148033	5.33037e-08	1.21
ENSG00000149196	HIKESHI	11	86302211	86345943	0.111344	2.63397e-06	0.131431	3.16304e-07	1.18
ENSG00000171533	MAP6	11	75586918	75669038	0.0889126	2.70277e-05	0.10072	7.9711e-06	1.133
ENSG00000170242	USP47	11	11841423	11961887	0.132375	2.86035e-07	0.148375	5.13721e-08	1.121
ENSG00000160703	NLRX1	11	119166568	119184016	0.183507	1.07442e-09	0.203927	1.06064e-10	1.111
ENSG00000177106	EPS8L2	11	694438	727727	0.199102	1.274e-09	0.210607	3.84549e-10	1.058
ENSG00000020922	MRE11	11	94415570	94493885	0.150687	3.99931e-08	0.157336	1.94091e-08	1.044
ENSG00000165434	PGM2L1	11	74330316	74398433	0.0899889	2.419e-05	0.0927842	1.81293e-05	1.031
ENSG00000129151	BBOX1	11	27040725	27127809	0.403621	4.56446e-22	0.407099	2.69332e-22	1.009
ENSG00000165912	PACSIN3	11	47177522	47186443	0.0617079	0.000437677	0.0621802	0.000417114	1.008
ENSG00000172935	MRGPRF	11	69004395	69013382	0.267727	1.47945e-12	0.269597	1.20493e-12	1.007
ENSG00000087884	AAMDC	11	77821109	77918432	0.478567	2.53406e-27	0.478809	2.43006e-27	1.001
ENSG00000151376	ME3	11	86441108	86672636	0.23004	5.06795e-12	0.221935	1.31568e-11	0.965
ENSG00000086205	FOLH1	11	49145092	49208638	0.318792	7.54551e-17	0.304051	5.24337e-16	0.954
ENSG00000133789	SWAP70	11	9664077	9752993	0.277981	1.47037e-14	0.260166	1.34404e-13	0.936
ENSG00000162174	ASRGL1	11	62337448	62393412	0.464439	2.81328e-26	0.408857	2.06033e-22	0.88
ENSG00000109854	HTATIP2	11	20363685	20383782	0.427048	1.2301e-23	0.348884	1.26745e-18	0.817
ENSG00000188997	KCTD21	11	78171249	78188626	0.580559	7.99743e-36	0.473212	6.3582e-27	0.815
ENSG00000133805	AMPD3	11	10308313	10507579	0.2697	4.13903e-14	0.184803	9.29024e-10	0.685
ENSG00000183020	AP2A2	11	924881	1012245	0.223783	1.05925e-11	0.148646	4.98847e-08	0.664
ENSG00000166682	TMPRSS5	11	113687547	113706373	0.3301	6.9363e-14	0.210729	7.00179e-09	0.638
ENSG00000084207	GSTP1	11	67583742	67586656	0.463439	3.32787e-26	0.293139	2.14697e-15	0.633
ENSG00000176148	TCP11L1	11	33039417	33105943	0.186427	7.73992e-10	0.114002	1.99397e-06	0.612
ENSG00000175104	TRAF6	11	36483769	36510272	0.202199	1.29284e-10	0.1234	7.41376e-07	0.61
ENSG00000142082	SIRT3	11	215030	236931	0.281802	9.08659e-15	0.149588	4.50516e-08	0.531
ENSG00000129158	SERGEF	11	17788048	18013047	0.249081	5.37013e-12	0.128889	1.3038e-06	0.517
ENSG00000076043	REXO2	11	114439435	114450279	0.0690374	0.000207277	0.029589	0.0116994	0.429
ENSG00000177156	TALDO1	11	747415	765012	0.0907984	2.22528e-05	0.0370419	0.00542477	0.408
ENSG00000247077	PGAM5	12	132710819	132722734	0.025424	0.0180493	0.111631	2.55611e-06	4.391
ENSG00000136044	APPL2	12	105173297	105236203	0.0702977	0.000182252	0.10859	3.51279e-06	1.545
ENSG00000122971	ACADS	12	120725774	120740008	0.208963	5.94253e-11	0.288554	3.85817e-15	1.381
ENSG00000065357	DGKA	12	55927319	55954027	0.137389	1.67477e-07	0.166318	7.25277e-09	1.211
ENSG00000166896	ATP23	12	57906039	57959148	0.127585	4.00362e-06	0.154279	3.6365e-07	1.209
ENSG00000196850	PPTC7	12	110533245	110583318	0.18966	5.37724e-10	0.207116	7.3526e-11	1.092
ENSG00000012822	CALCOCO1	12	53708517	53727745	0.0841251	4.42301e-05	0.0908128	2.22198e-05	1.079
ENSG00000011105	TSPAN9	12	3077355	3286564	0.0952986	0.000128488	0.102433	7.24914e-05	1.075
ENSG00000135678	CPM	12	68842197	68971570	0.260724	1.25499e-13	0.26903	4.49849e-14	1.032
ENSG00000089127	OAS1	12	112905856	112933219	0.32473	1.0936e-12	0.333139	4.8761e-13	1.026
ENSG00000081760	AACS	12	125065434	125143333	0.151446	3.68345e-08	0.152776	3.18845e-08	1.009
ENSG00000088992	TESC	12	117038923	117099479	0.273029	2.7341e-14	0.258655	1.61762e-13	0.947
ENSG00000139192	TAPBPL	12	6451690	6466517	0.203306	4.9248e-08	0.188815	1.59916e-07	0.929
ENSG00000050426	LETMD1	12	51047962	51060424	0.127056	5.03415e-07	0.104548	5.35413e-06	0.823
ENSG00000182326	C1S	12	6988259	7071032	0.154354	2.68588e-08	0.126432	5.37839e-07	0.819
ENSG00000136003	ISCU	12	108562582	108569368	0.175658	2.5809e-09	0.140004	1.26542e-07	0.797
ENSG00000170855	TRIAP1	12	120443964	120446384	0.0689348	0.000209459	0.0486622	0.00165345	0.706
ENSG00000111344	RASAL1	12	113098819	113136239	0.247179	6.53472e-13	0.154627	2.60741e-08	0.626
ENSG00000110801	PSMD9	12	121888732	121918297	0.47879	2.43805e-27	0.297147	1.28235e-15	0.621
ENSG00000089041	P2RX7	12	121132819	121188032	0.557313	1.01896e-33	0.243302	1.04267e-12	0.437
ENSG00000123106	CCDC91	12	28133249	28581511	0.460419	5.51686e-26	0.16509	8.30192e-09	0.359
ENSG00000053702	NRIP2	12	2825348	2835544	0.0470436	0.00195021	0.0161833	0.0480905	0.344
ENSG00000110931	CAMKK2	12	121237675	121298308	0.0815788	5.74463e-05	0.0191185	0.0351026	0.234
ENSG00000110917	MLEC	12	120687149	120701859	0.10079	7.91345e-06	0.0123321	0.073215	0.122
ENSG00000152749	GPR180	13	94601857	94634661	0.0204713	0.0319035	0.0762621	0.0001172	3.725
ENSG00000102743	SLC25A15	13	40789412	40812460	0.16826	1.34446e-07	0.205421	4.36803e-09	1.221
ENSG00000180776	ZDHHC20	13	21348784	21459370	0.129216	7.63714e-07	0.138566	2.95745e-07	1.072
ENSG00000179399	GPC5	13	91398621	92873682	0.0481938	0.00173434	0.0504346	0.00138015	1.046
ENSG00000125246	CLYBL	13	99606669	99909459	0.367512	9.20172e-20	0.368643	7.82861e-20	1.003
ENSG00000213995	NAXD	13	110615545	110639996	0.380357	1.4429e-20	0.353216	6.93257e-19	0.929
ENSG00000134905	CARS2	13	110641412	110713603	0.459822	6.09497e-26	0.35256	7.59789e-19	0.767
ENSG00000139684	ESD	13	46771256	46797420	0.335912	7.54225e-18	0.203953	1.05742e-10	0.607
ENSG00000102763	VWA8	13	41566835	41961120	0.198513	1.9698e-10	0.108384	3.58917e-06	0.546
ENSG00000153531	ADPRHL1	13	113399611	113453488	0.0373543	0.00525357	0.0196901	0.03303	0.527
ENSG00000118939	UCHL3	13	75549480	75606020	0.385906	6.40566e-21	0.184255	9.87952e-10	0.477
ENSG00000136319	TTC5	14	20256558	20305960	0.120166	1.0429e-06	0.174965	2.78739e-09	1.456
ENSG00000166170	BAG5	14	103556545	103562657	0.0561267	0.000772824	0.0657929	0.000288611	1.172
ENSG00000119640	ACYP1	14	75053237	75069483	0.186767	7.44993e-10	0.202017	1.32006e-10	1.082
ENSG00000133943	DGLUCY	14	91060333	91225632	0.336158	7.29449e-18	0.351326	9.02447e-19	1.045
ENSG00000156411	ATP5MJ	14	103912288	103928269	0.540276	3.03737e-32	0.544032	1.45281e-32	1.007
ENSG00000100577	GSTZ1	14	77320996	77331597	0.439298	1.75397e-24	0.410606	1.5772e-22	0.935
ENSG00000078304	PPP2R5C	14	101761709	101927989	0.211884	4.24014e-11	0.177204	2.17288e-09	0.836
ENSG00000184227	ACOT1	14	73537143	73543796	0.407059	2.70983e-22	0.339316	4.73895e-18	0.834
ENSG00000182512	GLRX5	14	95533503	95544724	0.323567	3.99209e-17	0.258864	1.57674e-13	0.8
ENSG00000100575	TIMM9	14	58408495	58427531	0.174558	2.91637e-09	0.130209	3.60222e-07	0.746
ENSG00000133961	NUMB	14	73275107	73458617	0.149746	4.42849e-08	0.105326	4.93748e-06	0.703
ENSG00000100714	MTHFD1	14	64388031	64463457	0.273287	2.64733e-14	0.128909	4.13581e-07	0.472
ENSG00000151413	NUBPL	14	31489956	31861224	0.59086	8.56457e-37	0.257288	1.91251e-13	0.435
ENSG00000063761	ADCK1	14	77800109	77935014	0.341112	3.70501e-18	0.135527	2.04375e-07	0.397
ENSG00000100445	SDR39U1	14	24439766	24442905	0.209754	5.42417e-11	0.0334436	0.00785467	0.159
ENSG00000157379	DHRS1	14	24290598	24299780	0.429051	8.97182e-24	0.0202542	0.0311083	0.047
ENSG00000167196	FBXO22	15	75903876	75942511	0.0276864	0.0142554	0.0330441	0.00818498	1.194
ENSG00000128951	DUT	15	48331011	48343373	0.145833	6.76002e-08	0.167618	6.28511e-09	1.149
ENSG00000140323	DISP2	15	40358219	40378621	0.0627628	0.000788633	0.0721306	0.000335669	1.149
ENSG00000185418	TARS3	15	101653596	101724473	0.122366	8.26892e-07	0.130599	3.45577e-07	1.067
ENSG00000117899	MESD	15	80946289	80989828	0.243587	1.00752e-12	0.258578	1.63311e-13	1.062
ENSG00000140575	IQGAP1	15	90388242	90502239	0.0926276	1.84249e-05	0.0971511	1.15411e-05	1.049
ENSG00000183208	GDPGP1	15	90233808	90245811	0.249174	5.13426e-13	0.253103	3.18686e-13	1.016
ENSG00000103642	LACTB	15	63121833	63142061	0.367525	9.18464e-20	0.351211	9.17017e-19	0.956
ENSG00000182253	SYNM	15	99098217	99135593	0.124396	6.67249e-07	0.113028	2.20826e-06	0.909
ENSG00000136371	MTHFS	15	79833585	79897379	0.130389	7.84133e-07	0.115738	3.36271e-06	0.888
ENSG00000166411	IDH3A	15	78131498	78171945	0.296371	1.41719e-15	0.230133	5.0129e-12	0.777
ENSG00000138606	SHF	15	45167214	45201175	0.172825	1.38538e-08	0.131662	8.60207e-07	0.762
ENSG00000137824	RMDN3	15	40735884	40755851	0.0997969	8.77279e-06	0.0670302	0.000254392	0.672
ENSG00000140403	DNAJA4	15	78264086	78282196	0.294339	1.84059e-15	0.14469	7.64646e-08	0.492
ENSG00000128928	IVD	15	40405485	40435947	0.26695	5.82247e-14	0.106196	4.50967e-06	0.398
ENSG00000178802	MPI	15	74890005	74902219	0.247844	6.03025e-13	0.0734652	0.000131863	0.296
ENSG00000140650	PMM2	16	8788823	8862534	0.193942	3.31223e-10	0.246308	7.25956e-13	1.27
ENSG00000166501	PRKCB	16	23835983	24220611	0.051619	0.00122323	0.0553992	0.000832264	1.073
ENSG00000140983	RHOT2	16	668100	674174	0.422409	2.54493e-23	0.439393	1.7273e-24	1.04
ENSG00000262246	CORO7	16	4354542	4425705	0.383275	9.42226e-21	0.388878	4.13379e-21	1.015
ENSG00000166548	TK2	16	66508003	66552544	0.100011	8.57979e-06	0.100856	7.8597e-06	1.008
ENSG00000171724	VAT1L	16	77788564	77980107	0.166879	6.81812e-09	0.159676	1.50318e-08	0.957
ENSG00000149927	DOC2A	16	30005514	30023270	0.0921425	1.93711e-05	0.0876538	3.07688e-05	0.951
ENSG00000087253	LPCAT2	16	55509072	55586666	0.382601	1.03983e-20	0.343849	2.54279e-18	0.899
ENSG00000181019	NQO1	16	69706996	69726668	0.641575	5.90801e-42	0.503422	3.12462e-29	0.785
ENSG00000186153	WWOX	16	78099400	79212667	0.222923	1.1718e-11	0.135814	1.98191e-07	0.609
ENSG00000217930	PAM16	16	4331549	4355607	0.321081	5.56366e-17	0.183605	1.06265e-09	0.572
ENSG00000063854	HAGH	16	1795620	1827157	0.258021	1.74837e-13	0.120344	1.02359e-06	0.466
ENSG00000103187	COTL1	16	84565596	84618078	0.173583	3.24945e-09	0.0803478	6.51773e-05	0.463
ENSG00000258429	PDF	16	69326913	69330588	0.4283	1.01002e-23	0.0283266	0.0133374	0.066
ENSG00000196704	AMZ2	17	68205481	68257712	0.0626029	0.000399529	0.106373	4.42698e-06	1.699
ENSG00000108561	C1QBP	17	5432777	5448830	0.145368	7.10772e-08	0.22269	1.20423e-11	1.532
ENSG00000121060	TRIM25	17	56836387	56914080	0.190262	5.02374e-10	0.203011	1.17811e-10	1.067
ENSG00000175662	TOM1L2	17	17843511	17972422	0.486311	6.58877e-28	0.492664	2.14978e-28	1.013
ENSG00000141560	FN3KRP	17	82716706	82730328	0.461852	4.3424e-26	0.464718	2.68451e-26	1.006
ENSG00000172992	DCAKD	17	45023338	45061131	0.286048	5.30669e-15	0.287522	4.39988e-15	1.005
ENSG00000141504	SAT2	17	7626234	7627876	0.314111	1.40247e-16	0.306762	3.68157e-16	0.977
ENSG00000181523	SGSH	17	80206716	80220923	0.153076	3.08612e-08	0.146324	6.4111e-08	0.956
ENSG00000278535	DHRS11	17	36591879	36600804	0.225896	8.26371e-12	0.209245	5.7522e-11	0.926
ENSG00000239672	NME1	17	51153559	51162428	0.430654	6.96344e-24	0.394942	1.68099e-21	0.917
ENSG00000171298	GAA	17	80101556	80119881	0.179186	1.74213e-09	0.155888	2.2729e-08	0.87
ENSG00000197417	SHPK	17	3608240	3636250	0.519887	1.50456e-30	0.356221	4.55102e-19	0.685
ENSG00000171953	ATPAF2	17	17977409	18039209	0.0873816	3.1643e-05	0.0571741	0.000694618	0.654
ENSG00000182534	MXRA7	17	76672551	76711004	0.262289	1.03525e-13	0.165309	8.10484e-09	0.63
ENSG00000108479	GALK1	17	75751594	75765236	0.18223	1.23969e-09	0.106843	4.2152e-06	0.586
ENSG00000232859	LYRM9	17	27878314	27894752	0.109918	3.05778e-06	0.059091	0.000571409	0.538
ENSG00000108381	ASPA	17	3472374	3503405	0.201272	1.43746e-10	0.0724424	0.000146394	0.36
ENSG00000154265	ABCA5	17	69244311	69327244	0.409784	1.78865e-22	0.137361	1.67966e-07	0.335
ENSG00000141295	SCRN2	17	47837692	47841289	0.351315	9.03861e-19	0.117329	1.40597e-06	0.334
ENSG00000070495	JMJD6	17	76712832	76726799	0.0806714	0.000168121	0.0192852	0.0443991	0.239
ENSG00000141556	TBCD	17	82752042	82945914	0.139506	1.33494e-07	0.0324388	0.0087124	0.233
ENSG00000132199	ENOSF1	18	670318	712662	0.0370034	0.0109129	0.0815627	0.000255274	2.204
ENSG00000119537	KDSR	18	63327726	63367228	0.149635	4.48217e-08	0.151075	3.83465e-08	1.01
ENSG00000134265	NAPG	18	10525905	10552764	0.380529	1.40706e-20	0.238353	1.88676e-12	0.626
ENSG00000141469	SLC14A1	18	45687025	45752520	0.264865	7.53544e-14	0.0889184	2.70116e-05	0.336
ENSG00000075336	TIMM21	18	74148523	74160531	0.412103	1.254e-22	0.136982	1.74923e-07	0.332
ENSG00000167468	GPX4	19	1103982	1106791	0.0346166	0.00696075	0.101043	7.70868e-06	2.919
ENSG00000104979	C19orf53	19	13774456	13778773	0.198949	8.01304e-09	0.223647	7.72144e-10	1.124
ENSG00000204851	PNMA8B	19	46486906	46495879	0.132307	2.88142e-07	0.146782	6.102e-08	1.109
ENSG00000171903	CYP4F11	19	15912367	15934867	0.275516	2.00329e-14	0.295546	1.57603e-15	1.073
ENSG00000105186	ANKRD27	19	32597006	32676597	0.148215	5.22668e-08	0.149215	4.69061e-08	1.007
ENSG00000216490	IFI30	19	18173162	18178117	0.172094	3.83291e-09	0.146889	6.03161e-08	0.854
ENSG00000105755	ETHE1	19	43506719	43527230	0.268728	4.67019e-14	0.213121	3.67435e-11	0.793
ENSG00000160439	RDH13	19	55039108	55071291	0.222446	1.23916e-11	0.172921	3.49715e-09	0.777
ENSG00000223802	CERS1	19	18868545	18896727	0.0819442	5.53319e-05	0.0478741	0.00179182	0.584
ENSG00000132002	DNAJB1	19	14514769	14560391	0.0984846	1.00517e-05	0.0477755	0.00180993	0.485
ENSG00000129353	SLC44A2	19	10602457	10644557	0.0750931	0.000111641	0.0142752	0.0591537	0.19
ENSG00000125877	ITPA	20	3208868	3223870	0.337801	5.82926e-18	0.331921	1.29692e-17	0.983
ENSG00000196839	ADA	20	44584896	44652252	0.0819757	5.51535e-05	0.0803565	6.51195e-05	0.98
ENSG00000124098	FAM210B	20	56358974	56368663	0.267188	5.65286e-14	0.251334	3.95106e-13	0.941
ENSG00000157617	C2CD2	21	41885112	41954018	0.105155	5.02637e-06	0.13109	3.28001e-07	1.247
ENSG00000160305	DIP2A	21	46458891	46570015	0.0736639	0.000129211	0.0844366	4.28368e-05	1.146
ENSG00000241837	ATP5PO	21	33903453	33915814	0.206153	8.21328e-11	0.224993	9.18971e-12	1.091
ENSG00000159131	GART	21	33503931	33543491	0.185329	8.75714e-10	0.190032	5.1563e-10	1.025
ENSG00000141959	PFKL	21	44300051	44327376	0.203989	1.05317e-10	0.120134	1.04641e-06	0.589
ENSG00000159228	CBR1	21	36069941	36073166	0.289453	3.44045e-15	0.0826838	5.12869e-05	0.286
ENSG00000100034	PPM1F	22	21919425	21952848	0.0642924	0.000336324	0.0794857	7.12003e-05	1.236
ENSG00000093010	COMT	22	19941371	19969975	0.423937	2.00447e-23	0.430072	7.63548e-24	1.014
ENSG00000185666	SYN3	22	32507820	33058381	0.207971	6.66264e-11	0.203997	1.05219e-10	0.981
ENSG00000184076	UQCR10	22	29767369	29770413	0.245561	7.94432e-13	0.234071	3.1425e-12	0.953
ENSG00000025708	TYMP	22	50525752	50530032	0.0801512	6.65049e-05	0.0742624	0.000121541	0.927
ENSG00000100299	ARSA	22	50622754	50628173	0.237767	2.02354e-12	0.194039	3.2762e-10	0.816
ENSG00000128335	APOL2	22	36226209	36239954	0.578814	1.16133e-35	0.459649	6.27344e-26	0.794
ENSG00000100243	CYB5R3	22	42615730	42720870	0.330899	1.48911e-17	0.256115	2.20719e-13	0.774
ENSG00000239900	ADSL	22	40346461	40390463	0.171368	4.15361e-09	0.116024	1.61268e-06	0.677
ENSG00000100003	SEC14L2	22	30396941	30425303	0.170567	4.53836e-09	0.111678	2.54369e-06	0.655
ENSG00000241878	PISD	22	31618491	31662221	0.439769	1.62589e-24	0.254211	2.78441e-13	0.578
ENSG00000182858	ALG12	22	49900229	49918438	0.165446	4.26923e-08	0.0715307	0.000327507	0.432
ENSG00000099889	ARVCF	22	19969896	20016823	0.197586	2.18936e-10	0.0797358	6.93981e-05	0.404
ENSG00000100288	CHKB	22	50578959	50601455	0.246498	7.09517e-13	0.0846282	4.20018e-05	0.343
ENSG00000075234	TTC38	22	46267961	46294008	0.580397	8.27985e-36	0.121905	8.68145e-07	0.21
ENSG00000100364	KIAA0930	22	45192244	45240894	0.0580451	0.000635648	0.00738637	0.1279	0.127

## Sheet: Table S9
Supplementary Table 9: List of GWAS of psychiatric and neurologic conditions included in PWAS and SMR
N/A in the sample count columns indicates the GWAS tested a quantitative trait.
Group	Condition	Cohorts origin	Cohorts / Group	N total	N cases	N controls	Publication
Neurologic	Alzheimer's disease (AD)	Europeans (EU)	NHW	788989	111326	677663	Bellenguez et al., 2022
		African Americans (AA)	African ancestry	8006	2784	5222	Kunkle et al., 2021
Psychiatric	Alcohol use disorder (AUD)	African Americans (AA)	African ancestry	122571	40116	82455	Zhou et al.; 2023
		Europeans (EU)	NHW	753248	113325	639923	Zhou et al.; 2023
Neurologic	Amyotrophic lateral sclerosis (ALS)	Europeans (EU)	NHW	138086	27205	110881	Rheenen et al., 2021
Psychiatric	Anorexia nervosa	Europeans (EU)	NHW	72517	16992	55525	Watson et al., 2019
Psychiatric	Anxiety	Europeans (EU)	NHW	175163	N/A	N/A	Levey et al., 2020
		African Americans (AA)	African ancestry	24448	N/A	N/A	Levey et al., 2020
Psychiatric	Attention deficit hyperactivity disorder (ADHD)	Europeans (EU)	NHW	225534	38691	186843	Demontis et al., 2023
Psychiatric	Autism spectrum disorder	Europeans (EU)	NHW	46350	18381	27969	Grove et al., 2019
Psychiatric	Bipolar disorder (BD)	Europeans (EU)	NHW	413466	41917	371549	Mullins et al., 2021
Psychiatric	Cannabis use disorder	Europeans (EU)	NHW	357806	14080	343726	Johnson et al., 2021
		African Americans (AA)	African ancestry	9745	3848	5897	Johnson et al., 2021
Neurologic	Frontotemporal Dementia (FTD)	African Americans (AA)	African ancestry	12928	3526	9402	Ferrari et al., 2014
Psychiatric	Insomnia	Europeans (EU)	NHW	386533	N/A	N/A	Jansen et al., 2019
Neurologic	Lewy Body Dementia (LBD)	Europeans (EU)	NHW	7372	2981	4391	Chia et al., 2021
Psychiatric	Major depressive disorder (MDD)	Europeans (EU)	NHW	1349887	371184	978703	Als et al., 2023
		African Americans (AA)	African ancestry	198497	36818	161679	Meng et al., 2024
		Hispanic/Latinx	Hispanic	377959	25013	352946	Meng et al., 2024
Psychiatric	Neuroticism	Europeans (EU)	NHW	390278	N/A	N/A	Nagel et al., 2018
Psychiatric	Opioid addiction	Europeans (EU)	NHW	487725	31896	455829	Gaddis et al., 2022
Neurologic	Parkinson's disease (PD)	Europeans (EU)	NHW	1474097	56306	1417791	Nalls et al., 2019
		African Americans (AA)	African ancestry	3645	1200	2445	Rizig et al., 2023
Psychiatric	Post-traumatic stress disorder (PTSD)	Europeans (EU)	NHW	214408	36301	178107	Stein et al., 2020
		African Americans (AA)	African ancestry	51036	11920	39116	Stein et al., 2020
Psychiatric	Schizophrenia (SCZ)	Europeans (EU)	NHW	130644	53386	77258	Trubetskoy et al., 2022
		African Americans (AA)	African ancestry	10070	6152	3918	Trubetskoy et al., 2022
		Hispanics (latino)	Hispanic	4324	1234	3090	Trubetskoy et al., 2022
Neurologic	Stroke	Europeans (EU)	NHW	1308460	73652	1234808	Mishra et al., 2023
		African Americans (AA)	African ancestry	23991	3961	20030	Mishra et al., 2023
		Hispanics (latino)	Hispanic	5662	1516	4146	Mishra et al., 2023
Psychiatric	Suicide attempt	Europeans (EU)	NHW	549743	29782	519961	Mullins et al., 2021
Psychiatric	Tobacco use	Europeans (EU)	NHW	326497	N/A	N/A	Saunders et al., 2022
		African Americans (AA)	African ancestry	13307	N/A	N/A	Saunders et al., 2022
		Hispanics	Hispanic	5276	N/A	N/A	Saunders et al., 2022

[truncated: 19 more sheets: Table S10, Table S11, Table S12, Table S13, Table S14, Table S15, Table S16, Table S17, Table S18, TableS19, Table S20, Table S21, Table S22, Table S23, Table S24, Table S25, Table S26, Table S27, Table S28]
