# Supplementary material for: Multiancestry brain pQTL fine-mapping and integration with genome-wide association studies of 21 neurologic and psychiatric conditions
Source: Nat Genet. 2025 Sep 8;57(9):2156–65. doi: 10.1038/s41588-025-02291-2 (PMC12425806; doi:10.1038/s41588-025-02291-2)
Supplement: Supplementary file 4 — Underlying data for Extended Data Fig. 1. [file 41588_2025_2291_MOESM4_ESM.csv]

bin	genes
0:0.1	7
0.1:0.2	8
0.2:0.3	17
0.3:0.4	20
0.4:0.5	22
0.5:0.6	18
0.6:0.7	32
0.7:0.8	30
0.8:0.9	44
0.9:1	63
>=1	171
